# Supplementary material for: varVAMP: degenerate primer design for tiled full genome sequencing and qPCR
Source: Nat Commun. 2025 May 31;16:5067. doi: 10.1038/s41467-025-60175-9 (PMC12126543; doi:10.1038/s41467-025-60175-9)
Supplement: Supplementary file 4 — Source data [file 41467_2025_60175_MOESM4_ESM.xlsx]

## Sheet: Figure 2d
HEV cluster 2
15-22016	14-22707	patient 1	patient 2
95.33	95.35	96.07	86.29
HEV cluster 4
14-16753	patient 1	patient 2	patient 3	patient 4
96.68	96.63	96.62	96.85	88.69

## Sheet: Figure 5
a	SARS-CoV-2
	patient 1 (mp)	patient 2 (mp)	patient 3 (mp)	patient 4 (mp)	patient 5 (mp)	patient 6 (mp)	patient 7 (mp)	patient 8 (mp)	patient 9 (mp)	patient 10 (mp)	patient 11 (mp)	patient 12 (mp)	patient 13 (mp)	patient 14 (mp)
	98.99	97.92	99.1	94.38	99.31	97.15	99.2	91.55	97.61	99.36	99.35	99.37	92.44	91.92
b	BoDV-1
	isolate 2019 (mp)	isolate 2020 (mp)	isolate 2022 (mp)
	97.37	97.38	95.8
c	HAV
	patient 1 (mp)	patient 2 (mp)	patient 3 (mp)	patient 4 (mp)	patient 5 (mp)	patient 6 (mp)	patient 7 (mp)
	92.59	92.59	90.6	92.56	92.56	92.56	92.48
d	PV
	sabin type 1 (sp)	sabin type 1 (mp)	sabin type 2 (sp)	sabin type 2 (mp)	sabin type 3 (sp)	sabin type 3 (mp)
	97.93	97.93	97.94	97.93	97.9	94.87
e	ratHEV
	R63 (sp)	R63 (mp)	pt2 (sp)	pt2 (mp)
	96.73	96.73	80.1	65.05

## Sheet: Figure 7 a
	SABIN 1 DILUTION
Cycle	B2: Sabin 1 (10^-1)	C2: Sabin 1 (10^-1)	D2: Sabin 1 (10^-1)	B3: Sabin 1 (10^-2)	C3: Sabin 1 (10^-2)	D3: Sabin 1 (10^-2)	B4: Sabin 1 10^-3)	C4: Sabin 1 10^-3)	D4: Sabin 1 10^-3)	B5: Sabin 1 (10^-4)	C5: Sabin 1 (10^-4)	D5: Sabin 1 (10^-4)	B6: Sabin 1 (10^-5)	C6: Sabin 1 (10^-5)	D6: Sabin 1 (10^-5)	B7: Sabin 1 (10^-6)	C7: Sabin 1 (10^-6)	D7: Sabin 1 (10^-6)	B8: Sabin 1 (10^-7)	C8: Sabin 1 (10^-7)	D8: Sabin 1 (10^-7)	B9: Sabin 1 (10^-8)	C9: Sabin 1 (10^-8)	D9: Sabin 1 (10^-8)	B10: NK	C10: NK	D10: NK
1	0.786343	0.580731	1.97436	1.79213	2.48357	1.11178	2.01133	2.46295	1.89394	1.35937	2.0488	1.65352	1.60785	2.4926	1.80884	1.88915	1.61678	1.99931	-0.217757	2.27053	2.06698	2.11746	0.884307	1.53013	0.963192	2.5127	2.77372
2	0.133588	0.0971918	0.472713	0.309686	0.476475	0.15566	0.245651	0.279857	0.31102	0.124406	0.207035	0.128433	0.0201993	0.336461	0.0557257	0.281259	0.0855745	0.105653	-0.0760023	0.353131	0.0542339	0.198133	0.0637846	0.0806065	0.0971071	0.822237	0.197323
3	0.0129111	0.0626979	-0.0757662	-0.014161	-0.0888742	-0.0110923	-0.0529338	-0.0335999	-0.0219212	0.00326458	-0.0477077	0.00434725	-0.105643	-0.131009	-0.0592074	-0.110224	-0.0307741	-0.0292533	-0.0528068	-0.0813607	-0.0306584	0.0405861	0.00180652	-0.0471749	-0.00366854	-0.187742	0.0385695
4	0.0247144	-0.0381732	-0.0767254	-0.0977165	-0.142822	-0.0387026	-0.0693935	-0.0813749	-0.0610691	-0.00147692	-0.0612422	-0.0110825	-0.00149156	-0.0903819	-0.0774309	-0.0747795	0.0170081	-0.0135932	0.0149436	-0.1237	-0.0150586	-0.0643143	0.00738079	-0.0215729	0.01231	-0.229296	-0.0458284
5	-0.0911026	-0.0302855	-0.147496	-0.0969994	-0.124705	-0.0553993	-0.0301725	-0.0651714	-0.109697	-0.0618908	-0.0643423	-0.0538467	0.0477048	-0.0636007	0.0246684	-0.0628739	-0.0258952	-0.0119307	0.0470106	-0.0768538	-0.0135155	-0.0992753	-0.0290726	-0.0248454	-0.0722829	-0.22562	-0.0569398
6	-0.0801108	-0.0914309	-0.172725	-0.10081	-0.120074	-0.0504661	-0.0931512	-0.0997103	-0.118332	-0.0643031	-0.0337426	-0.0678513	0.0392303	-0.0514696	0.0562442	-0.033382	-0.0459133	-0.0508754	0.0668549	-0.0712161	0.0049985	-0.0751293	-0.0438992	0.0129867	-0.0334656	-0.179579	-0.133125
7	-0.157182	-0.134052	-0.164828	-0.141861	-0.155244	-0.118571	-0.0700649	-0.0718758	-0.145338	-0.0989029	-0.110731	-0.0589954	0.0772876	-0.0472455	0.0556401	-0.0816302	-0.0810172	-0.0156775	0.0711453	-0.0999445	-0.0234347	-0.104123	-0.0429572	0.00726085	-0.056455	-0.21334	-0.124051
8	-0.205954	-0.117998	-0.134512	-0.154035	-0.125903	-0.143952	-0.0817034	-0.116291	-0.0840699	-0.0971313	-0.0118063	-0.0312549	0.0597292	-0.0452175	0.0386307	-0.0928514	-0.0790399	-0.0518943	0.104964	-0.000889333	-0.00208892	-0.135775	-0.00790311	0.0487612	-0.0892011	-0.218215	-0.115166
9	-0.23299	-0.152407	-0.161545	-0.159556	-0.15748	-0.141013	-0.0596267	-0.0866273	-0.154019	-0.101343	-0.0800757	-0.0407962	0.0365021	-0.0350712	0.0936911	-0.0908394	-0.177871	-0.0228834	0.162991	-0.087833	0.00801581	-0.126774	-0.0512068	0.078213	-0.114497	-0.208316	-0.200487
10	-0.211292	-0.130897	-0.111507	-0.173403	-0.130038	-0.175202	-0.066318	-0.0998841	-0.14081	-0.101343	-0.0153413	-0.00210181	0.00419621	-0.0862382	0.0873197	-0.0714534	-0.113916	0.0344438	0.156452	-0.0554697	0.0531375	-0.146856	0.0150603	0.0848111	-0.156056	-0.201458	-0.111694
11	-0.202163	-0.12946	-0.0527187	-0.213572	-0.189091	-0.199644	-0.0643094	-0.103355	-0.157958	-0.118642	-0.0188783	-0.0245379	0.00678502	-0.101704	0.0723192	-0.0823591	-0.174421	-0.0320816	0.155651	-0.0259222	-0.00766611	-0.124462	-0.00173444	0.0878856	-0.167538	-0.205269	-0.203889
12	-0.218398	-0.160172	-0.00454079	-0.21552	-0.22455	-0.180103	-0.0724794	-0.124014	-0.112729	-0.146044	0.00620781	-0.050919	0.0251515	-0.127634	0.0849902	-0.135467	-0.219715	-0.0771288	0.172185	-0.0392718	0.00485115	-0.179351	0.0637874	0.0342516	-0.26594	-0.178728	-0.211401
13	-0.151421	-0.036449	0.0544539	-0.227719	-0.188307	-0.198682	-0.0238501	-0.128691	-0.137311	-0.0919227	0.0145738	0.0414129	0.0269651	-0.151218	0.0296993	-0.12084	-0.224151	0.00773313	0.245334	-0.0307669	0.0197783	-0.13065	0.0790042	0.102235	-0.208624	-0.163013	-0.182004
14	0.0499369	0.0903989	0.224281	-0.251073	-0.249739	-0.163489	-0.0716813	-0.186849	-0.110231	-0.118235	0.0418391	0.0889596	0.0080942	-0.167422	0.0527593	-0.134562	-0.228139	-0.0150512	0.303952	0.0110166	0.0227012	-0.15105	0.113787	0.176477	-0.202054	-0.196108	-0.138835
15	0.29473	0.512485	0.487567	-0.169757	-0.230258	-0.205591	-0.053035	-0.187634	-0.0913989	-0.126018	0.0410289	0.0431788	0.0264891	-0.142125	0.00797299	-0.129478	-0.235056	-0.041009	0.340221	-0.0153171	0.00940425	-0.159061	0.0997369	0.188935	-0.224245	-0.210769	-0.23534
16	0.939041	1.08601	0.951952	-0.144186	-0.182463	-0.185048	-0.0408078	-0.200547	-0.0849575	-0.100475	0.0737642	0.102285	0.00680932	-0.166438	0.0162561	-0.143527	-0.246935	-0.0590421	0.368089	-0.00757573	0.0300679	-0.139723	0.15333	0.162874	-0.232072	-0.169346	-0.255214
17	1.97328	2.19751	1.83059	-0.0922201	-0.0753822	-0.0576507	-0.10445	-0.223238	-0.0414635	-0.110038	0.123021	0.151538	0.0104412	-0.155974	0.00127624	-0.153103	-0.255831	0.0024438	0.409798	-0.016495	0.0405949	-0.0958146	0.157259	0.206495	-0.242252	-0.172245	-0.216846
18	3.80186	4.00944	3.36395	0.103494	0.115134	0.1466	-0.048161	-0.211155	-0.0303613	-0.100039	0.128276	0.151477	-0.0113515	-0.181021	0.0349613	-0.169994	-0.255926	-0.0484101	0.425123	0.0424892	0.0346682	-0.146228	0.149553	0.205398	-0.28765	-0.208335	-0.272409
19	6.57287	6.89324	5.8221	0.416454	0.46079	0.62875	-0.0747869	-0.156701	0.0302487	-0.106056	0.129395	0.0881401	-0.030056	-0.185775	-0.0142493	-0.176199	-0.222334	-0.0276447	0.488994	-0.0469099	0.0104165	-0.078445	0.144104	0.253017	-0.280223	-0.207264	-0.284784
20	10.4295	10.7816	9.42571	1.06177	1.13444	1.50624	0.010889	-0.0853936	0.0881007	-0.107837	0.199045	0.105599	-0.00590027	-0.168517	0.0348674	-0.19088	-0.269295	0.0343717	0.527235	-0.0229277	0.0342944	-0.12735	0.182093	0.310741	-0.323843	-0.174795	-0.231928
21	14.845	15.1015	13.7612	2.18001	2.31117	3.01566	0.157066	-0.0140993	0.225579	-0.135894	0.242664	0.155456	-0.072639	-0.170544	-0.0248465	-0.186081	-0.271263	0.0643735	0.578609	-0.011957	0.0646443	-0.102254	0.160145	0.282251	-0.290896	-0.218137	-0.282026
22	19.3471	19.4063	18.297	4.07436	4.46434	5.58096	0.380759	0.234327	0.453147	-0.114406	0.257591	0.189849	0.0135775	-0.181372	-0.0227498	-0.184387	-0.288576	0.0919795	0.612662	-0.0229277	0.00190694	-0.113896	0.175433	0.26432	-0.344725	-0.216147	-0.307428
23	23.4411	23.1515	22.6346	6.97536	7.66581	9.1913	0.732417	0.63524	0.914358	-0.0467456	0.287151	0.242545	-0.0250447	-0.220346	0.0124621	-0.15428	-0.319281	0.0663199	0.685741	-0.00359889	0.0210506	-0.0442674	0.172332	0.386822	-0.285809	-0.19031	-0.283907
24	26.7631	26.1658	26.1693	10.7424	11.8425	13.7634	1.51675	1.49012	1.6873	0.0782205	0.396857	0.35771	-0.0312367	-0.292054	-0.00855944	-0.172579	-0.320171	0.0651112	0.716595	-0.0566816	0.000422797	-0.0837474	0.151966	0.346634	-0.284888	-0.197337	-0.257204
25	29.2606	28.2393	28.8235	14.9515	16.6053	18.7302	2.90272	2.94987	3.13506	0.260341	0.61004	0.576803	0.00653217	-0.260421	-0.0214231	-0.180451	-0.346318	0.0392083	0.779139	0.00123827	3.99773e-05	-0.0649193	0.204289	0.405382	-0.293208	-0.21885	-0.285251
26	30.9902	29.704	30.6693	18.9712	21.3203	23.3459	5.16049	5.377	5.52095	0.635455	1.07769	0.932485	0.0603164	-0.182875	0.0744169	-0.171178	-0.28764	0.0400115	0.804586	0.00201035	0.000805383	-0.0824686	0.185871	0.406782	-0.311228	-0.148387	-0.338524
27	32.0404	30.5939	31.979	22.3916	25.4871	27.349	8.48964	8.98706	8.99238	1.30194	1.7964	1.71973	0.123971	-0.151218	0.150854	-0.153177	-0.326573	0.0778626	0.840956	-0.0631598	-0.025383	-0.0837474	0.191762	0.478742	-0.333419	-0.163013	-0.277713
28	32.7622	31.1585	32.7997	25.154	28.8224	30.3861	12.5987	13.4355	13.3985	2.58006	3.07504	3.09694	0.216343	-0.033956	0.344279	-0.157955	-0.273401	0.0734817	0.874904	-0.0222603	0.0282561	-0.0685377	0.153926	0.467506	-0.338509	-0.133565	-0.296179
29	33.1654	31.5035	33.3554	27.172	31.1581	32.4369	17.0661	18.3054	18.3024	4.68456	5.37629	5.37189	0.445646	0.177933	0.59561	-0.138742	-0.242487	0.085907	0.924399	-0.0225941	-0.00428718	-0.00724652	0.217828	0.498485	-0.365926	-0.171337	-0.325769
30	33.3958	31.684	33.7193	28.4525	32.8324	33.9257	21.2755	23.1351	23.1291	7.83899	8.64683	8.81665	0.880217	0.548274	1.26345	-0.0909382	-0.166028	0.155273	0.957982	-0.0234415	0.0142154	-0.0522432	0.191503	0.52497	-0.363536	-0.136249	-0.366728
31	33.4887	31.8128	33.9543	29.2224	33.7924	34.7382	24.9907	27.1787	27.1718	11.8979	13.0412	13.2394	1.68994	1.38121	2.47558	-0.0442545	-0.101481	0.174779	0.967389	-0.0424977	0.0275071	-0.0979098	0.178969	0.479363	-0.34825	-0.231527	-0.386525
32	33.6778	31.9887	34.0483	29.7162	34.4468	35.3108	27.7071	30.317	30.3505	16.3803	18.0424	18.3404	3.15208	2.77467	4.55715	0.0901933	0.139579	0.306838	1.03554	-0.0124269	0.0705325	-0.07876	0.221037	0.528268	-0.356697	-0.154498	-0.397784
33	33.7575	32.0273	34.1413	30.0531	34.7721	35.6609	29.6625	32.527	32.6395	20.7986	22.8874	23.2693	5.62844	5.19806	7.74101	0.401609	0.463684	0.482524	1.04812	0.0755093	0.080474	-0.078542	0.219296	0.526289	-0.342274	-0.107654	-0.379108
34	33.778	32.1392	34.3409	30.3064	34.9811	35.8566	30.9762	33.9656	34.1984	24.5289	27.1876	27.6644	9.15404	8.68968	12.161	0.882317	1.19215	0.901407	1.11054	0.169765	0.187286	-0.0640484	0.235066	0.535551	-0.341389	-0.160476	-0.342233
35	33.9044	32.1876	34.4083	30.3745	35.1585	35.9911	31.8174	34.9863	35.2624	27.4587	30.6298	31.06	13.4097	13.3107	17.3284	1.86992	2.4551	1.66151	1.13208	0.326458	0.446675	-0.0400957	0.19076	0.49785	-0.371889	-0.144019	-0.367455
36	33.8347	32.2536	34.447	30.4656	35.2948	36.1757	32.2769	35.4848	35.8913	29.5712	33.1268	33.6132	18.1329	18.4431	22.8397	3.57907	4.67487	3.06062	1.28386	0.676392	0.859891	-0.00906491	0.269024	0.542831	-0.326092	-0.0839149	-0.341511
37	33.8651	32.2327	34.513	30.5008	35.2495	36.2613	32.5807	35.8473	36.2524	30.9957	34.7855	35.2144	22.6745	23.3503	27.678	6.18456	7.90936	5.45091	1.47789	1.2346	1.63571	0.0299691	0.255008	0.50245	-0.369185	-0.112316	-0.321678
38	33.912	32.2427	34.5594	30.5382	35.3018	36.2589	32.8796	36.0714	36.6479	31.8518	35.8616	36.3902	26.5335	27.6972	31.8491	9.89119	12.2592	8.94552	1.81509	2.33644	3.03061	0.0336153	0.272257	0.572632	-0.330744	-0.128964	-0.297025
39	33.9424	32.3442	34.5896	30.6012	35.2702	36.3995	33.0762	36.248	36.7973	32.4247	36.6644	36.9898	29.5171	31.037	34.8065	14.1212	17.1474	13.4357	2.47538	4.23366	5.47662	-0.0348211	0.304794	0.532241	-0.318242	-0.0954419	-0.318298
40	33.9245	32.3773	34.6795	30.7167	35.445	36.3744	33.0794	36.3498	36.9451	32.8081	37.0364	37.4443	31.6341	33.5552	37.0007	18.524	22.1842	18.4912	3.56845	7.10595	9.00953	0.001851	0.260935	0.528268	-0.294141	-0.0856764	-0.260707
41	33.9539	32.3103	34.7737	30.7767	35.513	36.382	33.2837	36.4056	37.0006	33.0091	37.2353	37.7282	33.0591	35.0995	38.3517	22.3869	26.4649	23.685	5.27327	11.2457	13.6201	0.0353484	0.24941	0.497102	-0.28765	-0.0636492	-0.244964
42	33.982	32.4478	34.7796	30.736	35.4259	36.4658	33.3955	36.6054	37.213	33.2421	37.3969	37.8559	33.9827	36.0875	39.1858	25.5699	29.9504	28.0598	7.69047	16.194	18.7793	0.0427373	0.2888	0.52959	-0.321493	-0.0570171	-0.231923
43	33.9094	32.491	34.7509	30.8263	35.4948	36.452	33.4828	36.6253	37.3523	33.2356	37.4879	37.9918	34.586	36.7745	39.7358	27.7234	32.557	31.5767	10.6774	21.4505	24.0594	0.036017	0.34867	0.522965	-0.307585	-0.0639026	-0.211354
44	33.982	32.4478	34.7509	30.8263	35.481	36.5413	33.55	36.6852	37.4451	33.3012	37.6829	38.0695	34.9816	37.2689	40.1131	29.1764	34.2905	33.9874	13.8218	26.3496	28.6149	0.0830592	0.37528	0.595839	-0.293678	0.0324859	-0.19764
45	33.9268	32.5357	34.8043	30.8622	35.6039	36.4999	33.6953	36.7594	37.5058	33.4243	37.7303	38.15	35.1762	37.5417	40.3422	30.0093	35.3706	35.7348	16.5697	30.3374	32.1409	0.053696	0.307341	0.495117	-0.27559	0.010126	-0.205855
	CROSSREACTIVITY
Cycle	B2: Sabin 2 (10^-1)	C2: Sabin 2 (10^-1)	B3: Sabin 2 (10^-2)	C3: Sabin 2 (10^-2)	B4: Sabin 2 (10^-3)	C4: Sabin 2 (10^-3)	B5: Sabin 2 (10^-4)	C5: Sabin 2 (10^-4)	B6: Sabin 2 (10^-5)	C6: Sabin 2 (10^-5)	B7: Sabin 2 (10^-6)	C7: Sabin 2 (10^-6)	B8: Sabin 2 (10^-7)	C8: Sabin 2 (10^-7)	D2: Sabin 3 (10^-1)	E2: Sabin 3 (10^-1)	D3: Sabin 3 (10^-2)	E3: Sabin 3 (10^-2)	D4: Sabin 3 (10^-3)	E4: Sabin 3 (10^-3)	D5: Sabin 3 (10^-4)	E5: Sabin 3 (10^-4)	D6: Sabin 3 (10^-5)	E6: Sabin 3 (10^-5)	D7: Sabin 3 (10^-6)	E7: Sabin 3 (10^-6)	D8: Sabin 3 (10^-7)	E8: Sabin 3 (10^-7)	G2: Sabin 1 (10^-1)	G3: Sabin 1 (10^-2)	G4: Sabin 1 (10^-3)	G5: Sabin 1 (10^-4)	G6: Sabin 1 (10^-5)	G7: Sabin 1 (10^-6)	G8: Sabin 1 (10^-7)
1	0.880215	0.883595	0.760376	1.74606	0.618219	1.39786	0.809368	1.27249	0.526789	1.34176	0.746158	1.52364	2.32053	2.21856	1.39461	2.20869	1.96782	1.52253	1.71334	1.67485	2.14019	1.33509	1.88352	1.61491	1.98105	2.67185	0.323048	2.42537	1.32448	0.653347	1.6398	0.645939	0.69006	0.632322	2.13405
2	0.182819	0.190596	0.129935	0.231392	0.105334	0.150514	0.129232	0.181929	0.11412	0.200543	0.0912465	0.139975	1.42577	1.3814	0.11497	0.195388	0.464498	0.208905	0.278246	0.230608	0.838956	0.117503	0.231251	0.227336	0.153323	0.625195	-0.00128822	0.306607	0.177635	0.174497	0.210899	0.150313	0.151287	0.0948822	1.1978
3	0.0618649	0.0484136	0.0272956	-0.00345675	0.0302561	0.0119618	0.0479001	0.0123932	0.0381084	0.0173805	0.0469849	-0.00694458	-0.0455791	-0.245912	0.0456073	0.0127107	-0.0290748	0.00506627	-0.0291768	0.0275322	-0.114305	0.0116241	0.00324277	0.010018	0.00137849	-0.0634706	-0.011167	0.00127296	0.021883	0.0640472	0.0145255	0.032803	0.0416043	0.0507481	-0.176593
4	-0.0241901	-0.0298423	-0.0047019	-0.0386695	0.0147248	-0.0301865	-0.000174375	-0.00588394	-0.0132957	-0.000338382	0.0031414	-0.00250729	-0.341511	-0.366347	0.0106237	-0.00191496	-0.103263	-0.0319493	-0.0421494	-0.0123502	-0.226249	0.0118495	-0.0441414	-0.0320015	-0.0462977	-0.161624	0.00602492	-0.0676525	-0.0171992	-0.0126171	-0.018659	-0.036546	-0.0371037	0.00476517	-0.310825
5	-0.0807053	-0.086391	-0.0610701	-0.0766752	-0.0578502	-0.0548489	-0.0672896	-0.0654946	-0.0493708	-0.084165	-0.0541869	-0.0619081	-0.495905	-0.389431	-0.043679	-0.0949739	-0.142944	-0.0857681	-0.078832	-0.102111	-0.214407	-0.0478523	-0.0742339	-0.0832069	-0.0294871	-0.183282	-0.00186311	-0.097244	-0.0709871	-0.0853444	-0.0722261	-0.0526612	-0.0615419	-0.0498996	-0.361943
6	-0.139789	-0.122776	-0.0914584	-0.11259	-0.0924645	-0.0774408	-0.109668	-0.122944	-0.0895616	-0.13342	-0.0871859	-0.0686148	-0.542773	-0.379708	-0.127522	-0.11121	-0.189216	-0.0962535	-0.128088	-0.143679	-0.283996	-0.093124	-0.116118	-0.122145	-0.078917	-0.216819	0.00829335	-0.142984	-0.111332	-0.140582	-0.13454	-0.0939083	-0.0942452	-0.100496	-0.34844
7	-0.2106	-0.188045	-0.102292	-0.174099	-0.154936	-0.132282	-0.149786	-0.143255	-0.114614	-0.209579	-0.090698	-0.134753	-0.489617	-0.42836	-0.133752	-0.137732	-0.252961	-0.133376	-0.160112	-0.164845	-0.295969	-0.0887609	-0.159019	-0.115581	-0.0960719	-0.217757	-0.0117593	-0.17697	-0.132956	-0.20686	-0.146895	-0.117407	-0.142053	-0.0993078	-0.351364
8	-0.204125	-0.206483	-0.120145	-0.189416	-0.163593	-0.142826	-0.174727	-0.200513	-0.167796	-0.251925	-0.0929843	-0.142751	-0.541369	-0.413976	-0.165663	-0.183298	-0.246665	-0.172424	-0.166497	-0.210924	-0.318346	-0.113232	-0.158791	-0.117513	-0.101953	-0.253892	-0.0140863	-0.172772	-0.161251	-0.24044	-0.19856	-0.157227	-0.183424	-0.103582	-0.338974
9	-0.266999	-0.245955	-0.125572	-0.218037	-0.225537	-0.176562	-0.210315	-0.233207	-0.190565	-0.300164	-0.0937217	-0.160692	-0.545787	-0.436276	-0.186869	-0.197719	-0.292619	-0.170429	-0.204449	-0.221531	-0.297844	-0.143755	-0.194361	-0.139461	-0.143763	-0.2574	-0.0312549	-0.215304	-0.155876	-0.294674	-0.220823	-0.226527	-0.193932	-0.159785	-0.326857
10	-0.303579	-0.273154	-0.156213	-0.231049	-0.202267	-0.176562	-0.230981	-0.274133	-0.21916	-0.302186	-0.0916797	-0.209212	-0.560256	-0.43423	-0.182348	-0.193187	-0.301264	-0.21377	-0.216977	-0.244557	-0.322308	-0.170323	-0.192347	-0.163685	-0.131682	-0.255382	-0.0292168	-0.213261	-0.169768	-0.305757	-0.248668	-0.222345	-0.224928	-0.155654	-0.343567
11	-0.328018	-0.308448	-0.179524	-0.235976	-0.255984	-0.17057	-0.241945	-0.272051	-0.23797	-0.370597	-0.0681416	-0.206878	-0.552369	-0.468762	-0.210639	-0.230556	-0.327983	-0.205343	-0.242556	-0.280357	-0.316035	-0.135412	-0.199511	-0.181539	-0.135092	-0.266791	-0.0691109	-0.259796	-0.167235	-0.342653	-0.260526	-0.231098	-0.216911	-0.164525	-0.310689
12	-0.367003	-0.326273	-0.188236	-0.249886	-0.274171	-0.141647	-0.267719	-0.300673	-0.259059	-0.353908	-0.0552903	-0.240813	-0.56329	-0.454048	-0.198832	-0.239045	-0.31617	-0.216551	-0.253795	-0.274397	-0.317841	-0.186305	-0.192125	-0.225518	-0.166413	-0.275843	-0.0545631	-0.267327	-0.14489	-0.364774	-0.294414	-0.233772	-0.283475	-0.194384	-0.3345
13	-0.394985	-0.358071	-0.184164	-0.268309	-0.292593	-0.169429	-0.289544	-0.323178	-0.298699	-0.407999	-0.104046	-0.250413	-0.578463	-0.486388	-0.228045	-0.284135	-0.332685	-0.236519	-0.288188	-0.281065	-0.346159	-0.198331	-0.245026	-0.227017	-0.191573	-0.304946	-0.0933611	-0.268627	-0.0952122	-0.393946	-0.292163	-0.267978	-0.300517	-0.209955	-0.327098
14	-0.422468	-0.385316	-0.234589	-0.309586	-0.305307	-0.184121	-0.326808	-0.358025	-0.310977	-0.407999	-0.0958602	-0.250413	-0.584674	-0.502784	-0.212202	-0.33179	-0.313197	-0.227835	-0.286097	-0.272676	-0.342073	-0.179905	-0.222835	-0.253305	-0.217793	-0.321118	-0.117853	-0.295217	-0.0140449	-0.400606	-0.285727	-0.253309	-0.306728	-0.189265	-0.314543
15	-0.464508	-0.392793	-0.217771	-0.277302	-0.335408	-0.182172	-0.32093	-0.355975	-0.317346	-0.44633	-0.11682	-0.258368	-0.555877	-0.527264	-0.221847	-0.332374	-0.304921	-0.206249	-0.288461	-0.243424	-0.346085	-0.13683	-0.276873	-0.28552	-0.219519	-0.330889	-0.122536	-0.331833	0.179779	-0.390234	-0.288453	-0.261892	-0.319292	-0.224755	-0.321094
16	-0.461151	-0.39152	-0.229821	-0.312534	-0.308494	-0.178196	-0.335928	-0.362126	-0.315644	-0.46434	-0.113471	-0.258149	-0.545806	-0.508638	-0.195557	-0.3446	-0.314165	-0.223805	-0.318163	-0.25826	-0.345977	-0.142849	-0.252006	-0.275198	-0.245313	-0.332406	-0.127524	-0.290605	0.563469	-0.371335	-0.25498	-0.278963	-0.340219	-0.20867	-0.31313
17	-0.502807	-0.435018	-0.225795	-0.282256	-0.351115	-0.165669	-0.346452	-0.376483	-0.315759	-0.405499	-0.0993871	-0.247943	-0.568694	-0.520883	-0.220764	-0.340351	-0.297027	-0.249933	-0.335044	-0.24992	-0.356157	-0.124373	-0.273992	-0.283223	-0.192698	-0.342351	-0.133952	-0.304826	1.2638	-0.309499	-0.278885	-0.24971	-0.338223	-0.221248	-0.332109
18	-0.499278	-0.465802	-0.204974	-0.329608	-0.344103	-0.184346	-0.379081	-0.394932	-0.321553	-0.462461	-0.108881	-0.207651	-0.578757	-0.533359	-0.228935	-0.348555	-0.287787	-0.238882	-0.342991	-0.253961	-0.350135	-0.120405	-0.266567	-0.301634	-0.235513	-0.375208	-0.116713	-0.335825	2.48748	-0.159639	-0.25226	-0.270376	-0.338	-0.216635	-0.335881
19	-0.561748	-0.475794	-0.221073	-0.315947	-0.383493	-0.179848	-0.351484	-0.392869	-0.323136	-0.483006	-0.105845	-0.230237	-0.539025	-0.504893	-0.205116	-0.390495	-0.304344	-0.232114	-0.346606	-0.283107	-0.325775	-0.110345	-0.263398	-0.316055	-0.226008	-0.373843	-0.127757	-0.336224	4.53606	0.154724	-0.233949	-0.269973	-0.35219	-0.234621	-0.308131
20	-0.543013	-0.468642	-0.194409	-0.2919	-0.353612	-0.186068	-0.357525	-0.396967	-0.335293	-0.45473	-0.107643	-0.214117	-0.536861	-0.543887	-0.227455	-0.410617	-0.293327	-0.268948	-0.373648	-0.274666	-0.344189	-0.112436	-0.261598	-0.322188	-0.24027	-0.410387	-0.13766	-0.311784	7.67088	0.743239	-0.160728	-0.282443	-0.399714	-0.205503	-0.328915
21	-0.573198	-0.480333	-0.223266	-0.296397	-0.362304	-0.154664	-0.390814	-0.39697	-0.31086	-0.507306	-0.105845	-0.230237	-0.60528	-0.549979	-0.1938	-0.399571	-0.289189	-0.253821	-0.334059	-0.283107	-0.327817	-0.10011	-0.301725	-0.318077	-0.272394	-0.390013	-0.13184	-0.336224	11.6433	1.81962	-0.0666113	-0.269973	-0.366679	-0.230485	-0.329053
22	-0.574648	-0.481921	-0.220352	-0.315636	-0.347038	-0.144029	-0.351147	-0.399013	-0.341311	-0.485173	-0.103305	-0.206096	-0.590588	-0.552138	-0.233946	-0.412587	-0.301793	-0.277561	-0.369321	-0.308151	-0.342183	-0.104295	-0.31425	-0.300016	-0.258559	-0.410547	-0.131236	-0.33438	16.1721	3.64649	0.159143	-0.22578	-0.38101	-0.176392	-0.32041
23	-0.587358	-0.487487	-0.203896	-0.307412	-0.32438	-0.142142	-0.351652	-0.401072	-0.327343	-0.509262	-0.120415	-0.226112	-0.557756	-0.564271	-0.218992	-0.429371	-0.304537	-0.266909	-0.365571	-0.272676	-0.331863	-0.083687	-0.327737	-0.336211	-0.292423	-0.436346	-0.158675	-0.332033	20.6954	6.51496	0.61112	-0.244926	-0.364686	-0.172716	-0.32082
24	-0.597543	-0.513698	-0.222544	-0.283059	-0.308906	-0.135635	-0.390469	-0.401061	-0.345401	-0.499346	-0.115576	-0.216219	-0.576098	-0.593115	-0.231685	-0.457959	-0.277983	-0.294922	-0.360959	-0.278804	-0.293187	-0.0858744	-0.31425	-0.316187	-0.288805	-0.392359	-0.14348	-0.311886	24.8522	10.3092	1.40963	-0.181786	-0.372732	-0.147436	-0.335051
25	-0.603035	-0.520458	-0.207491	-0.265469	-0.326531	-0.128144	-0.388574	-0.403163	-0.320317	-0.516682	-0.104472	-0.188858	-0.573228	-0.60887	-0.224212	-0.405125	-0.276122	-0.271922	-0.371198	-0.248026	-0.282426	-0.0852638	-0.33371	-0.335574	-0.319299	-0.430716	-0.145375	-0.335127	28.2744	14.7831	2.83845	-0.0864885	-0.353024	-0.161825	-0.336848
26	-0.61594	-0.55385	-0.217742	-0.265168	-0.321858	-0.125904	-0.373724	-0.390847	-0.330324	-0.537087	-0.132645	-0.203206	-0.589612	-0.580252	-0.210029	-0.42951	-0.28441	-0.278306	-0.396028	-0.260514	-0.274335	-0.0361849	-0.344224	-0.32356	-0.321589	-0.451265	-0.171326	-0.296432	30.8645	19.4978	5.22405	0.102425	-0.338372	-0.111827	-0.344948
27	-0.641312	-0.552105	-0.191816	-0.270934	-0.327143	-0.140254	-0.4205	-0.433892	-0.354298	-0.488798	-0.110927	-0.219806	-0.605684	-0.625614	-0.199499	-0.441625	-0.279124	-0.286652	-0.372279	-0.256058	-0.260253	-0.0610188	-0.333158	-0.317816	-0.318234	-0.460138	-0.153463	-0.325594	32.6401	23.8645	8.58584	0.450702	-0.331789	-0.0862559	-0.327509
28	-0.617213	-0.534441	-0.179319	-0.256921	-0.292803	-0.113505	-0.382528	-0.382648	-0.330674	-0.496339	-0.106767	-0.200942	-0.614787	-0.614976	-0.222242	-0.441774	-0.243797	-0.291549	-0.381812	-0.235483	-0.25376	-0.0442271	-0.361772	-0.345633	-0.313105	-0.46901	-0.147723	-0.308405	33.7581	27.5995	12.8006	1.05885	-0.239128	-0.106056	-0.349554
29	-0.645153	-0.562068	-0.208213	-0.267946	-0.284529	-0.132485	-0.417939	-0.401119	-0.367663	-0.518574	-0.11521	-0.227222	-0.592083	-0.610824	-0.193076	-0.442077	-0.226641	-0.300311	-0.3673	-0.252327	-0.276207	-0.0318782	-0.373685	-0.341521	-0.351336	-0.485047	-0.172548	-0.332877	34.4994	30.5426	17.4116	2.18974	-0.0816844	-0.0419899	-0.335031
30	-0.676393	-0.561367	-0.174574	-0.2372	-0.286227	-0.119739	-0.421732	-0.446254	-0.346942	-0.512629	-0.122905	-0.211158	-0.602247	-0.596561	-0.217415	-0.423298	-0.217601	-0.30669	-0.373293	-0.256422	-0.251762	-0.0319824	-0.374097	-0.353791	-0.343526	-0.487376	-0.151506	-0.326936	34.9043	32.5795	22.0606	4.06262	0.185706	0.0100647	-0.341038
31	-0.657753	-0.558045	-0.169356	-0.229972	-0.279849	-0.107808	-0.423494	-0.417582	-0.350179	-0.497736	-0.115151	-0.216464	-0.624006	-0.604272	-0.170473	-0.435406	-0.210766	-0.279121	-0.334925	-0.229629	-0.241073	-0.0273557	-0.367994	-0.347093	-0.340167	-0.485845	-0.17091	-0.364868	35.1598	34.0261	26.0855	7.02873	0.708167	0.160042	-0.352909
32	-0.659618	-0.578168	-0.173393	-0.255943	-0.266899	-0.0867098	-0.423319	-0.419631	-0.348011	-0.485631	-0.127202	-0.212484	-0.60938	-0.614591	-0.199665	-0.432829	-0.18455	-0.285577	-0.382979	-0.227479	-0.218614	-0.0109987	-0.370222	-0.359311	-0.330197	-0.488023	-0.166514	-0.326027	35.2823	34.8994	29.4344	11.0382	1.65177	0.379882	-0.352769
33	-0.667937	-0.600209	-0.159503	-0.251291	-0.274972	-0.0760665	-0.433333	-0.458633	-0.374416	-0.491861	-0.128752	-0.214667	-0.594658	-0.587997	-0.180936	-0.459504	-0.199372	-0.272393	-0.370116	-0.206378	-0.194163	-0.00290503	-0.390842	-0.363485	-0.350672	-0.498454	-0.157723	-0.309839	35.3552	35.42	31.8405	15.8389	3.27922	0.75933	-0.335721
34	-0.672956	-0.55962	-0.144484	-0.247089	-0.270935	-0.0992615	-0.412771	-0.407304	-0.343792	-0.485702	-0.112603	-0.21459	-0.605129	-0.592052	-0.19937	-0.439348	-0.190877	-0.281159	-0.340928	-0.18332	-0.212525	0.0279127	-0.402762	-0.347217	-0.372765	-0.506403	-0.182567	-0.32203	35.4326	35.7525	33.5114	20.9166	5.97326	1.53236	-0.352628
35	-0.651419	-0.559972	-0.162643	-0.240459	-0.256871	-0.0601857	-0.442231	-0.392972	-0.343398	-0.488765	-0.107876	-0.221627	-0.625244	-0.601623	-0.164883	-0.439038	-0.176046	-0.286471	-0.334521	-0.188152	-0.142172	0.041057	-0.40194	-0.338224	-0.344624	-0.490087	-0.162301	-0.343182	35.4452	35.912	34.6292	25.7719	9.64224	2.86927	-0.325206
36	-0.661616	-0.549813	-0.165971	-0.242192	-0.260495	-0.0684176	-0.43339	-0.415578	-0.359458	-0.478824	-0.0968706	-0.225922	-0.614551	-0.595606	-0.173092	-0.438128	-0.175506	-0.281911	-0.34039	-0.202737	-0.130052	0.051142	-0.410644	-0.324218	-0.365254	-0.514875	-0.179809	-0.333222	35.5058	36.0981	35.336	29.9172	14.2773	5.10557	-0.339482
37	-0.623757	-0.51289	-0.171911	-0.236651	-0.241835	-0.0826337	-0.438194	-0.409372	-0.333896	-0.453015	-0.105148	-0.236681	-0.611658	-0.5919	-0.163958	-0.410692	-0.158875	-0.296592	-0.316203	-0.175049	-0.120285	0.0875833	-0.414283	-0.32474	-0.388541	-0.487716	-0.134397	-0.299179	35.5161	36.1872	35.6494	33.2116	19.3482	8.34095	-0.325792
38	-0.612957	-0.485711	-0.132637	-0.233329	-0.21991	-0.0325724	-0.416604	-0.384738	-0.332667	-0.446399	-0.084312	-0.211782	-0.616525	-0.583323	-0.129673	-0.451479	-0.121042	-0.270958	-0.329762	-0.145917	-0.0625295	0.10446	-0.370385	-0.301977	-0.363363	-0.504889	-0.173361	-0.323067	35.5632	36.2773	35.9675	35.5609	24.3186	12.6364	-0.318362
39	-0.550112	-0.389414	-0.138526	-0.235212	-0.22375	-0.0345573	-0.424555	-0.368291	-0.328329	-0.470917	-0.104336	-0.213968	-0.630853	-0.577262	-0.133638	-0.416742	-0.112007	-0.262118	-0.314802	-0.137427	-0.0647072	0.126906	-0.391023	-0.320359	-0.343404	-0.466683	-0.187072	-0.327372	35.5454	36.353	36.0726	37.1065	28.6513	17.4444	-0.309698
40	-0.47475	-0.262255	-0.138878	-0.244073	-0.230329	-0.0051519	-0.470401	-0.351849	-0.369476	-0.456629	-0.106635	-0.217952	-0.647568	-0.579265	-0.131656	-0.410217	-0.120867	-0.301363	-0.302359	-0.13116	-0.0421171	0.163924	-0.392843	-0.308129	-0.359451	-0.496932	-0.19352	-0.343678	35.588	36.461	36.1448	38.1229	32.193	22.3688	-0.335008
41	-0.343148	-0.156494	-0.120501	-0.238131	-0.209897	0.0072519	-0.439974	-0.378576	-0.3166	-0.427889	-0.0809465	-0.211546	-0.656298	-0.55233	-0.139617	-0.429629	-0.102017	-0.26027	-0.290323	-0.141834	-0.00907309	0.176535	-0.359647	-0.303805	-0.35892	-0.520658	-0.184519	-0.328918	35.5515	36.4922	36.2165	38.7245	34.8471	26.7438	-0.320871
42	-0.243977	0.00550721	-0.0959595	-0.203118	-0.207567	0.0115176	-0.414878	-0.343622	-0.328797	-0.460468	-0.0930139	-0.209594	-0.612576	-0.55444	-0.109813	-0.395185	-0.0822987	-0.260205	-0.302773	-0.085011	0.0297762	0.219582	-0.347713	-0.271419	-0.363099	-0.480254	-0.17807	-0.320811	35.6345	36.5645	36.3099	39.0486	36.6126	30.4869	-0.293453
43	-0.147877	0.0940385	-0.0611206	-0.188008	-0.195016	0.0514656	-0.429592	-0.327169	-0.289919	-0.444141	-0.0357916	-0.203421	-0.610601	-0.525603	-0.141886	-0.41597	-0.0716104	-0.234139	-0.273538	-0.095562	0.0196069	0.2135	-0.387978	-0.32409	-0.338688	-0.4801	-0.161997	-0.3084	35.5701	36.6169	36.3391	39.208	37.7479	33.2832	-0.293586
44	-0.101871	0.172093	-0.0257885	-0.149618	-0.177089	0.0574779	-0.430656	-0.323033	-0.315242	-0.407096	-0.0495611	-0.225308	-0.607055	-0.529372	-0.116355	-0.408665	-0.055243	-0.273741	-0.268051	-0.102091	0.0384947	0.250951	-0.376625	-0.266868	-0.348003	-0.467	-0.159733	-0.324207	35.6608	36.5837	36.3833	39.3049	38.4665	35.1653	-0.275492
45	-0.0581974	0.206277	0.0666351	-0.0340484	-0.170708	0.114359	-0.430656	-0.320976	-0.284438	-0.386767	-0.0598291	-0.182619	-0.609134	-0.531429	-0.13453	-0.397276	-0.0443768	-0.284637	-0.268051	-0.0915679	0.0692414	0.271499	-0.37055	-0.268897	-0.329783	-0.471059	-0.124905	-0.29957	35.6328	36.6438	36.3596	39.4437	38.88	36.4424	-0.277592

## Sheet: Figure 7 b
	SABIN 2 DILUTION
Cycle	B2: Sabin 2 (10^-1)	C2: Sabin 2 (10^-1)	D2: Sabin 2 (10^-1)	B3: Sabin 2 (10^-2)	C3: Sabin 2 (10^-2)	D3: Sabin 2 (10^-2)	B4: Sabin 2 (10^-3)	C4: Sabin 2 (10^-3)	D4: Sabin 2 (10^-3)	B5: Sabin 2 (10^-4)	C5: Sabin 2 (10^-4)	D5: Sabin 2 (10^-4)	B6: Sabin 2 (10^-5)	C6: Sabin 2 (10^-5)	D6: Sabin 2 (10^-5)	B7: Sabin 2 (10^-6)	C7: Sabin 2 (10^-6)	D7: Sabin 2 (10^-6)	B8: Sabin 2(10^-7)	C8: Sabin 2(10^-7)	D8: Sabin 2 (10^-7)	B9: Sabin 2 (10^-8)	C9: Sabin 2 (10^-8)	D9: Sabin 2 (10^-8)	B10: NK	C10: NK	D10: NK
1	0.552432	0.673016	1.59451	0.666939	2.36222	1.62224	1.59682	1.38043	1.54006	0.729871	1.7701	1.14401	0.427532	1.05962	1.39112	1.5031	1.43006	1.11912	1.45858	1.62756	1.8869	0.387964	1.81294	1.37661	0.82708	1.3835	1.87818
2	0.128273	0.137564	0.4657	0.122077	1.36581	0.689565	0.357028	0.296941	0.204009	0.114293	0.178574	0.142575	0.112538	0.124405	0.177663	0.204971	0.166627	0.133983	0.273613	0.395514	0.311572	0.0559774	0.281775	0.120437	0.145964	0.105316	0.190415
3	0.0341635	0.0828656	-0.0479155	0.0147501	-0.138899	-0.0725892	-0.0180196	0.00202984	-0.0106241	0.0478854	0.0179192	-0.0140257	0.0271196	0.0284721	0.0204041	-0.0199064	0.0456828	-0.0100335	-0.00622988	-0.0327332	-0.0595486	-0.0407453	-0.0547338	0.0197713	0.0269762	0.00519397	0.0199076
4	-0.0221007	-0.0132623	-0.0926122	-0.0136552	-0.385067	-0.18365	-0.0889887	-0.0292605	-0.0453901	-0.0212909	0.0176497	-0.0109402	0.00153929	-0.0102505	-0.0413401	-0.00898533	-0.0303719	-0.00589491	-0.0804689	-0.0766013	-0.0501338	0.0207606	-0.0454261	-0.0148726	-0.0202186	0.012984	-0.0206258
5	-0.0523576	-0.104441	-0.142592	-0.0219829	-0.392076	-0.200425	-0.101417	-0.118838	-0.0609124	-0.0426441	-0.0920234	-0.0457483	-0.0526483	-0.0537819	-0.0469041	-0.0695399	-0.0782775	-0.0393738	-0.0631487	-0.125365	-0.0835803	-0.0016064	-0.0850824	-0.0447241	-0.0419867	-0.0247869	-0.0713478
6	-0.087978	-0.102726	-0.18258	-0.101189	-0.449771	-0.232901	-0.148602	-0.150872	-0.0870829	-0.0982433	-0.122119	-0.0718611	-0.0885486	-0.0888449	-0.109823	-0.106539	-0.10366	-0.0786812	-0.123765	-0.160815	-0.118309	-0.0343862	-0.0965329	-0.0806119	-0.110734	-0.098707	-0.118349
7	-0.111641	-0.158181	-0.185759	-0.0841912	-0.493858	-0.267016	-0.157014	-0.241885	-0.19812	-0.135614	-0.193861	-0.128096	-0.0925009	-0.145197	-0.166139	-0.10455	-0.132136	-0.0930237	-0.147051	-0.194253	-0.114158	-0.0775425	-0.131174	-0.0857363	-0.130831	-0.0925018	-0.16422
8	-0.136807	-0.171725	-0.230735	-0.163213	-0.55602	-0.343705	-0.198934	-0.351253	-0.189664	-0.195573	-0.218205	-0.134631	-0.165916	-0.184227	-0.167165	-0.0984814	-0.184951	-0.0795601	-0.153965	-0.214477	-0.176343	-0.100057	-0.126843	-0.115711	-0.152762	-0.100026	-0.200029
9	-0.164693	-0.235223	-0.273534	-0.179653	-0.586692	-0.329301	-0.214589	-0.322991	-0.257561	-0.201126	-0.241826	-0.19678	-0.142676	-0.189151	-0.204834	-0.118905	-0.232224	-0.112388	-0.178742	-0.243306	-0.199838	-0.0613715	-0.160979	-0.149779	-0.219544	-0.146452	-0.240188
10	-0.203107	-0.23673	-0.306214	-0.211471	-0.663042	-0.335502	-0.240469	-0.348616	-0.302176	-0.207197	-0.276069	-0.221663	-0.186761	-0.194901	-0.243437	-0.129949	-0.289961	-0.169835	-0.18963	-0.268271	-0.224524	-0.117203	-0.1717	-0.170263	-0.220686	-0.168084	-0.296703
11	-0.225814	-0.254172	-0.297643	-0.213223	-0.624862	-0.367306	-0.237332	-0.316361	-0.304073	-0.261866	-0.278009	-0.280422	-0.193313	-0.215639	-0.25941	-0.122039	-0.230329	-0.157602	-0.201117	-0.375633	-0.250371	-0.118997	-0.203149	-0.196679	-0.227793	-0.195323	-0.283604
12	-0.254664	-0.281959	-0.330867	-0.260692	-0.686019	-0.398109	-0.273146	-0.341993	-0.343146	-0.26305	-0.320695	-0.304997	-0.227621	-0.258521	-0.297236	-0.147953	-0.268208	-0.157445	-0.226264	-0.457472	-0.292896	-0.130321	-0.197986	-0.221009	-0.310221	-0.171167	-0.349051
13	-0.282723	-0.298146	-0.326743	-0.256624	-0.71573	-0.392409	-0.278298	-0.380977	-0.380532	-0.258043	-0.380588	-0.318605	-0.231874	-0.266647	-0.276779	-0.115517	-0.256853	-0.13643	-0.26453	-0.475276	-0.275976	-0.105603	-0.215323	-0.209089	-0.247381	-0.165832	-0.377051
14	-0.277471	-0.303356	-0.290392	-0.286978	-0.735798	-0.402407	-0.268469	-0.371234	-0.336854	-0.277325	-0.380588	-0.313847	-0.231874	-0.299788	-0.300354	-0.139455	-0.285316	-0.164774	-0.274229	-0.484887	-0.266404	-0.130425	-0.239923	-0.228688	-0.29869	-0.221786	-0.397316
15	-0.254626	-0.329703	-0.326227	-0.291532	-0.752752	-0.46485	-0.3086	-0.40162	-0.398886	-0.317398	-0.395272	-0.325819	-0.238878	-0.279792	-0.346848	-0.134052	-0.271021	-0.169884	-0.286061	-0.459936	-0.310608	-0.146442	-0.206143	-0.233846	-0.302417	-0.22856	-0.413021
16	-0.251095	-0.322061	-0.31821	-0.288761	-0.781184	-0.463586	-0.301664	-0.428885	-0.408026	-0.325353	-0.404965	-0.324671	-0.256644	-0.298128	-0.337127	-0.164741	-0.341866	-0.155959	-0.260554	-0.449904	-0.325472	-0.104972	-0.255478	-0.273018	-0.332382	-0.216733	-0.413273
17	-0.266738	-0.297054	-0.282597	-0.324524	-0.767777	-0.485327	-0.327218	-0.430097	-0.444236	-0.326739	-0.426974	-0.354886	-0.291607	-0.276908	-0.358423	-0.188959	-0.358744	-0.196567	-0.257438	-0.466714	-0.347864	-0.140838	-0.283126	-0.280886	-0.339886	-0.263809	-0.446766
18	-0.170034	-0.226547	-0.238357	-0.357013	-0.809436	-0.476951	-0.309556	-0.446466	-0.469623	-0.357237	-0.446888	-0.375314	-0.297917	-0.320502	-0.350128	-0.176858	-0.355032	-0.188032	-0.283134	-0.487016	-0.353348	-0.16245	-0.274208	-0.276954	-0.331029	-0.265603	-0.467854
19	-0.0758046	-0.0804905	-0.11893	-0.341591	-0.793418	-0.490667	-0.343095	-0.43111	-0.492237	-0.375545	-0.487755	-0.383626	-0.306343	-0.375564	-0.376634	-0.190907	-0.334323	-0.186048	-0.301337	-0.499762	-0.370207	-0.166577	-0.247596	-0.265196	-0.390767	-0.269689	-0.480868
20	0.216156	0.260677	0.076412	-0.332539	-0.799851	-0.452383	-0.329642	-0.485755	-0.469778	-0.391262	-0.48492	-0.404047	-0.317286	-0.367792	-0.397164	-0.158474	-0.359791	-0.197398	-0.307618	-0.530209	-0.348456	-0.138216	-0.269248	-0.31597	-0.397635	-0.281235	-0.487988
21	0.753395	0.742045	0.50942	-0.313956	-0.821162	-0.433713	-0.316349	-0.462854	-0.49504	-0.421381	-0.471584	-0.391026	-0.318512	-0.378296	-0.421665	-0.183816	-0.374941	-0.184191	-0.294368	-0.531276	-0.420807	-0.139585	-0.275081	-0.326703	-0.414154	-0.257267	-0.529337
22	1.62855	1.70454	1.24554	-0.177463	-0.795141	-0.337781	-0.359711	-0.481498	-0.498335	-0.415725	-0.50297	-0.399356	-0.341247	-0.381522	-0.42474	-0.183562	-0.392065	-0.196332	-0.307757	-0.534483	-0.4425	-0.198132	-0.292594	-0.349167	-0.417731	-0.246137	-0.532308
23	3.06141	3.23584	2.55357	0.00615318	-0.702714	-0.155753	-0.298797	-0.450211	-0.481173	-0.399129	-0.528687	-0.406498	-0.315123	-0.374231	-0.431496	-0.210452	-0.394033	-0.193441	-0.353777	-0.527038	-0.429933	-0.146442	-0.29447	-0.356017	-0.425236	-0.269146	-0.554502
24	5.15038	5.43313	4.41699	0.277703	-0.523515	0.202223	-0.294775	-0.431652	-0.443388	-0.438463	-0.501053	-0.431112	-0.311243	-0.346813	-0.437117	-0.192168	-0.423355	-0.175546	-0.33049	-0.537554	-0.464318	-0.157239	-0.275835	-0.337447	-0.415982	-0.265	-0.555516
25	7.7915	8.22481	7.00244	0.880283	-0.161146	0.822308	-0.219009	-0.327411	-0.397812	-0.421849	-0.513443	-0.438511	-0.294841	-0.363716	-0.421065	-0.180295	-0.359939	-0.197242	-0.367029	-0.525969	-0.42906	-0.159919	-0.28372	-0.330606	-0.439388	-0.201846	-0.558557
26	10.6954	11.3549	9.96683	1.96978	0.389141	1.94326	-0.0568761	-0.244416	-0.315441	-0.406987	-0.494401	-0.414471	-0.299267	-0.368275	-0.453858	-0.160519	-0.393001	-0.20199	-0.298986	-0.506673	-0.424393	-0.164385	-0.318106	-0.35991	-0.444283	-0.231854	-0.558572
27	13.7115	14.4263	13.1249	3.63388	1.40889	3.71794	0.186445	0.011403	-0.0939369	-0.408745	-0.490569	-0.354293	-0.310358	-0.341178	-0.40328	-0.172252	-0.360915	-0.16046	-0.348941	-0.531831	-0.463345	-0.161295	-0.32882	-0.35113	-0.450823	-0.233633	-0.554502
28	16.4186	17.4305	16.1229	5.8919	3.05688	6.17452	0.676214	0.419181	0.225679	-0.361522	-0.447632	-0.34064	-0.320579	-0.374558	-0.459951	-0.173625	-0.379928	-0.160358	-0.33514	-0.551292	-0.477491	-0.177126	-0.323825	-0.370704	-0.456391	-0.275097	-0.564582
29	18.913	19.9428	18.9472	8.61332	5.40449	9.09889	1.55625	1.15054	0.935218	-0.263933	-0.378904	-0.305891	-0.319155	-0.377623	-0.44411	-0.191796	-0.39704	-0.167833	-0.319173	-0.535181	-0.461123	-0.175829	-0.326712	-0.35898	-0.475151	-0.248286	-0.567597
30	21.0148	22.1181	21.3994	11.5814	8.21641	12.3327	3.02078	2.44165	2.09102	-0.100077	-0.186897	-0.148656	-0.290314	-0.395961	-0.424574	-0.173231	-0.419899	-0.157341	-0.328666	-0.577745	-0.483874	-0.161032	-0.355132	-0.377605	-0.48489	-0.238052	-0.57162
31	22.5789	23.7033	23.2655	14.5029	11.3918	15.5604	5.07567	4.35773	3.91163	0.216935	0.172971	0.0593516	-0.276445	-0.330967	-0.411869	-0.205558	-0.383679	-0.17831	-0.319371	-0.569396	-0.452731	-0.180698	-0.337606	-0.355049	-0.491023	-0.222979	-0.5838
32	23.7593	25.0133	24.8241	17.1609	14.5517	18.5903	7.68855	6.89865	6.4049	0.855521	0.865388	0.523642	-0.188269	-0.242735	-0.323781	-0.171592	-0.356399	-0.150711	-0.351102	-0.523059	-0.462798	-0.193969	-0.303983	-0.409928	-0.447041	-0.25144	-0.594905
33	24.5717	25.9407	25.9766	19.5031	17.5261	20.9016	10.6513	9.8403	9.39385	1.81955	1.97466	1.35634	-0.0646482	-0.176694	-0.168333	-0.153817	-0.361215	-0.145878	-0.313026	-0.542555	-0.5009	-0.175102	-0.338324	-0.405079	-0.493666	-0.221786	-0.594898
34	25.1269	26.5783	26.7417	21.4463	20.0957	23.0608	13.69	12.9107	12.6039	3.48594	3.70488	2.71057	0.178299	0.00305765	0.0440336	-0.161343	-0.375615	-0.145653	-0.299854	-0.547937	-0.46704	-0.132325	-0.33324	-0.351208	-0.468933	-0.243851	-0.584739
35	25.5394	26.9178	27.2565	22.8704	22.2287	24.7232	16.5596	15.8881	15.8682	5.71746	6.16911	4.70536	0.576785	0.358867	0.468251	-0.0922339	-0.29378	-0.0838879	-0.286178	-0.550507	-0.466876	-0.161853	-0.352264	-0.399093	-0.491497	-0.193351	-0.588844
36	25.8066	27.1842	27.6776	24.0316	23.892	25.9973	19.1234	18.5854	18.8125	8.4387	9.16299	7.27721	1.34323	0.962466	1.29093	-0.0665093	-0.229358	-0.0479004	-0.264436	-0.509455	-0.449521	-0.154694	-0.329601	-0.381509	-0.473426	-0.201126	-0.600982
37	25.9544	27.3999	27.9147	24.8021	25.1765	26.9108	21.3885	20.8888	21.4104	11.397	12.4124	10.2086	2.59385	2.04599	2.68495	0.0981231	-0.0378837	0.0823208	-0.287671	-0.529659	-0.351134	-0.160577	-0.328018	-0.385677	-0.48085	-0.144768	-0.610115
38	26.048	27.4283	28.0349	25.2292	26.0012	27.4842	23.0166	22.7466	23.4954	14.3638	15.6644	13.2878	4.48851	3.77173	4.76195	0.279219	0.235854	0.259631	-0.287417	-0.50839	-0.25269	-0.16819	-0.343392	-0.41477	-0.497837	-0.148977	-0.630329
39	26.042	27.5593	28.2445	25.6811	26.6364	27.8958	24.2944	24.1358	25.098	17.0491	18.7831	16.2517	6.94795	6.1517	7.44704	0.701554	0.916375	0.686877	-0.261006	-0.547937	0.069656	-0.172092	-0.3628	-0.419896	-0.484346	-0.141983	-0.56952
40	26.0713	27.5792	28.2896	25.7936	27.0702	28.0762	25.082	25.072	26.2749	19.4845	21.3445	18.951	9.85437	8.99874	10.2801	1.41851	1.92672	1.40516	-0.242996	-0.511719	0.630147	-0.172824	-0.360975	-0.383511	-0.491471	-0.092356	-0.59794
41	26.1131	27.5924	28.3605	25.9669	27.3208	28.262	25.6003	25.4692	27.1641	21.4106	23.5875	21.1716	12.7855	12.1447	12.6599	2.65242	3.57509	2.60641	-0.241256	-0.499689	1.38673	-0.18651	-0.303732	-0.365916	-0.478974	-0.0906701	-0.605031
42	26.1834	27.6104	28.4226	26.0811	27.4064	28.3515	25.9226	25.8636	27.7544	22.972	25.2235	23.0112	15.8106	15.2473	14.3786	4.43638	5.7757	4.4759	-0.230876	-0.486875	2.10311	-0.182974	-0.37232	-0.385766	-0.466553	-0.116083	-0.589751
43	26.0996	27.6352	28.4873	26.1182	27.5257	28.3925	26.1428	26.0857	28.0841	24.0928	26.357	24.3971	18.5067	18.1841	15.6412	6.66406	8.35364	6.93284	-0.225252	-0.502208	2.64983	-0.195752	-0.310405	-0.392493	-0.476965	-0.0791607	-0.601984
44	26.1412	27.5737	28.5009	26.0913	27.5124	28.4621	26.2783	26.2163	28.3155	24.891	27.0677	25.3408	20.6523	20.7018	16.5685	8.96536	10.7639	9.61442	-0.201623	-0.486875	2.98833	-0.182974	-0.387157	-0.405469	-0.492344	-0.121196	-0.62031
45	26.1705	27.6346	28.5185	26.1625	27.6325	28.5499	26.4236	26.4279	28.4618	25.4264	27.5143	26.0677	22.5662	22.8009	17.4411	10.9607	12.7809	12.208	-0.203702	-0.475544	3.27985	-0.169153	-0.332001	-0.369931	-0.45904	-0.082182	-0.619264
	CROSSREACTIVITY
Cycle	B2: Sabin 1 (10^-1)	C2: Sabin 1 (10^-1)	B3: Sabin 1 (10^-2)	C3: Sabin 1 (10^-2)	B4: Sabin 1 (10^-3)	C4: Sabin 1 (10^-3)	B5: Sabin 1 (10^-4)	C5: Sabin 1 (10^-4)	B6: Sabin 1 (10^-5)	C6: Sabin 1 (10^-5)	B7: Sabin 1 (10^-6)	C7: Sabin 1 (10^-6)	B8: Sabin 1 (10^-7)	C8: Sabin 1 (10^-7)	E2: Sabin 3 (10^-1)	F2: Sabin 3 (10^-1)	E3: Sabin 3 (10^-2)	F3: Sabin 3 (10^-2)	E4: Sabin 3 (10^-3)	F4: Sabin 3 (10^-3)	E5: Sabin 3 (10^-4)	F5: Sabin 3 (10^-4)	E6: Sabin 3 (10^-5)	F6: Sabin 3 (10^-5)	E7: Sabin 3 (10^-6)	F7: Sabin 3 (10^-6)	E8: Sabin 3 (10^-7)	F8: Sabin 3 (10^-7)	H2: Sabin 2(10^-1)	H3: Sabin 2 (10^-2)	H4: Sabin 2 (10^-3)	H5: Sabin 2 (10^-4)	H6: Sabin 2 (10^-5)	H7: Sabin 2 (10^-6)	H8: Sabin 2 (10^-7)	H10: NK
1	2.24356	2.73761	2.84162	3.12973	2.79749	3.31727	2.75337	3.18368	2.66333	2.7863	2.63304	3.06923	2.92727	3.06333	3.19694	2.90292	2.70354	2.72643	3.13737	3.01207	2.74026	2.80753	2.89617	2.92766	2.84245	2.73751	2.76345	3.16116	2.01523	2.67987	2.95773	2.19501	2.38551	2.68198	2.6879	2.75245
2	0.320596	1.34869	1.55356	1.89868	1.58589	2.19021	1.68306	2.03903	1.77994	1.71084	1.69868	1.83062	1.76978	1.86386	2.03095	1.78613	1.72972	1.68295	1.9806	1.8515	1.8472	1.73983	1.8169	1.79157	1.74329	1.70979	1.83982	2.04125	0.482227	1.41006	1.95564	1.25743	1.43667	1.48414	1.67172	1.6837
3	0.0446731	-0.112457	-0.148882	-0.0923618	-0.171748	0.334437	-0.182518	-0.116984	-0.236672	-0.124868	-0.185125	-0.186016	-0.211919	-0.25363	-0.16974	-0.250723	-0.181513	-0.208481	-0.177018	-0.192319	-0.209853	-0.165622	-0.147722	-0.21714	-0.218714	-0.166332	-0.186369	-0.200324	0.00151164	-0.0979178	0.0515184	-0.156116	-0.256897	-0.219971	-0.223768	-0.165007
4	-0.0644479	-0.358305	-0.402168	-0.525003	-0.408469	-0.693624	-0.446379	-0.517307	-0.450957	-0.460545	-0.457904	-0.510185	-0.459845	-0.473854	-0.512465	-0.515347	-0.447726	-0.507995	-0.52722	-0.490163	-0.520471	-0.476849	-0.47857	-0.481952	-0.442633	-0.467263	-0.466583	-0.522985	-0.114561	-0.385609	-0.533261	-0.340385	-0.362732	-0.367426	-0.426848	-0.475908
5	-0.121043	-0.423643	-0.470707	-0.63735	-0.501285	-0.886491	-0.513421	-0.676425	-0.526464	-0.561038	-0.513485	-0.571791	-0.525194	-0.555452	-0.647254	-0.526061	-0.521776	-0.486209	-0.618996	-0.559487	-0.549576	-0.540866	-0.583555	-0.542387	-0.519937	-0.53801	-0.562605	-0.621583	-0.158932	-0.446418	-0.711085	-0.37514	-0.393485	-0.430524	-0.48486	-0.514859
6	-0.179778	-0.454288	-0.531805	-0.643966	-0.504384	-0.944529	-0.540741	-0.72831	-0.565851	-0.564392	-0.542168	-0.562626	-0.572827	-0.580927	-0.701488	-0.494001	-0.578705	-0.480268	-0.657364	-0.609533	-0.567299	-0.556493	-0.607053	-0.550088	-0.562003	-0.538184	-0.624261	-0.696363	-0.210245	-0.480114	-0.762815	-0.385785	-0.423556	-0.466219	-0.53624	-0.52793
7	-0.213964	-0.517144	-0.591001	-0.686817	-0.530533	-1.00087	-0.567593	-0.78877	-0.587656	-0.596511	-0.576151	-0.595486	-0.584378	-0.622912	-0.777961	-0.541394	-0.644294	-0.535719	-0.686122	-0.653705	-0.571146	-0.604546	-0.630064	-0.601815	-0.580146	-0.579989	-0.648403	-0.736066	-0.225862	-0.502238	-0.80908	-0.41687	-0.466378	-0.474931	-0.580436	-0.530749
8	-0.239576	-0.532427	-0.600274	-0.740917	-0.53286	-1.00764	-0.595875	-0.867818	-0.600698	-0.616001	-0.595924	-0.66532	-0.613394	-0.616467	-0.805651	-0.574318	-0.649119	-0.551817	-0.70149	-0.691581	-0.591523	-0.6302	-0.638201	-0.618075	-0.614448	-0.552444	-0.694193	-0.76897	-0.231649	-0.537936	-0.839101	-0.460506	-0.470095	-0.507787	-0.589837	-0.546138
9	-0.279163	-0.564419	-0.639135	-0.759997	-0.523836	-1.04725	-0.620842	-0.844678	-0.620468	-0.643624	-0.628664	-0.687382	-0.641793	-0.636158	-0.827038	-0.621346	-0.688564	-0.599953	-0.740734	-0.731509	-0.605138	-0.669238	-0.663434	-0.622653	-0.599916	-0.600827	-0.704197	-0.804033	-0.241254	-0.567069	-0.874782	-0.538252	-0.459953	-0.515338	-0.615357	-0.696823
10	-0.315326	-0.609712	-0.652354	-0.81892	-0.541751	-1.09514	-0.630591	-0.893984	-0.645264	-0.674111	-0.641053	-0.735136	-0.675626	-0.673078	-0.859438	-0.66117	-0.726545	-0.634419	-0.738444	-0.756465	-0.611777	-0.707546	-0.694571	-0.659189	-0.619896	-0.59981	-0.732378	-0.848719	-0.260538	-0.582079	-0.885147	-0.534166	-0.486774	-0.534347	-0.599248	-0.639973
11	-0.340651	-0.649567	-0.676161	-0.845625	-0.540042	-1.12552	-0.660292	-0.922165	-0.682331	-0.686468	-0.659552	-0.743191	-0.685825	-0.700121	-0.89554	-0.69269	-0.730025	-0.682216	-0.758207	-0.79485	-0.651463	-0.73371	-0.729545	-0.68101	-0.624988	-0.600283	-0.748387	-0.868317	-0.258251	-0.59446	-0.911199	-0.544153	-0.471025	-0.564689	-0.625691	-0.626638
12	-0.356571	-0.661897	-0.727774	-0.876418	-0.550136	-1.14753	-0.689912	-0.979468	-0.688743	-0.723673	-0.687087	-0.77978	-0.736149	-0.713827	-0.930395	-0.725218	-0.760277	-0.654348	-0.803381	-0.837786	-0.655822	-0.753759	-0.756953	-0.684044	-0.646446	-0.624935	-0.776192	-0.903016	-0.253769	-0.604657	-0.943592	-0.542482	-0.47419	-0.581901	-0.612589	-0.611298
13	-0.387439	-0.678823	-0.733573	-0.921612	-0.555753	-1.15557	-0.696664	-0.964771	-0.711739	-0.731511	-0.703867	-0.788842	-0.762001	-0.716694	-0.958135	-0.747667	-0.783063	-0.689179	-0.829237	-0.858694	-0.662433	-0.7491	-0.753557	-0.681898	-0.633114	-0.61529	-0.784103	-0.926129	-0.236172	-0.633593	-0.94538	-0.535196	-0.451612	-0.591323	-0.611719	-0.577501
14	-0.435918	-0.70881	-0.781131	-0.956225	-0.570757	-1.19628	-0.725016	-1.02699	-0.717306	-0.768831	-0.734835	-0.81954	-0.760848	-0.737579	-1.00099	-0.768	-0.787815	-0.71814	-0.853031	-0.889425	-0.688399	-0.779108	-0.781277	-0.71009	-0.642211	-0.63474	-0.809046	-0.966166	-0.201033	-0.649828	-0.966009	-0.537299	-0.475509	-0.575335	-0.626381	-0.586116
15	-0.432029	-0.738979	-0.786405	-0.964979	-0.578312	-1.21082	-0.749988	-1.05365	-0.739569	-0.769434	-0.729628	-0.82484	-0.779351	-0.747923	-1.00743	-0.785812	-0.790235	-0.718186	-0.843144	-0.888703	-0.686299	-0.789656	-0.770212	-0.712873	-0.660911	-0.628741	-0.827127	-0.963958	-0.159817	-0.653996	-0.968486	-0.533225	-0.472786	-0.582765	-0.642813	-0.592481
16	-0.458524	-0.748759	-0.807829	-0.986064	-0.574528	-1.24269	-0.770287	-1.06098	-0.743371	-0.783036	-0.74356	-0.83088	-0.800952	-0.756541	-1.02111	-0.81756	-0.808733	-0.730272	-0.865928	-0.92584	-0.713678	-0.795818	-0.80343	-0.740126	-0.663112	-0.667283	-0.820694	-0.98149	-0.0549272	-0.659626	-0.973862	-0.538485	-0.471604	-0.602085	-0.627209	-0.578747
17	-0.450241	-0.78163	-0.829102	-1.00321	-0.586153	-1.235	-0.786756	-1.0886	-0.757183	-0.792991	-0.762433	-0.860801	-0.816247	-0.747701	-1.03477	-0.816186	-0.820567	-0.740851	-0.865928	-0.932262	-0.71493	-0.805895	-0.815835	-0.736382	-0.663112	-0.654779	-0.848389	-0.992887	0.0673481	-0.662336	-0.988356	-0.530726	-0.435715	-0.571269	-0.631108	-0.569142
18	-0.474808	-0.798999	-0.840558	-1.03925	-0.597137	-1.25688	-0.797399	-1.10239	-0.781561	-0.81189	-0.779443	-0.872009	-0.833107	-0.789296	-1.06947	-0.851381	-0.864637	-0.753636	-0.891446	-0.951725	-0.736273	-0.828687	-0.813143	-0.755061	-0.666595	-0.664703	-0.883756	-1.01693	0.331513	-0.640231	-0.989052	-0.537828	-0.446616	-0.592384	-0.644521	-0.572305
19	-0.492767	-0.812476	-0.848194	-1.03706	-0.609519	-1.26454	-0.79414	-1.10846	-0.789665	-0.84568	-0.791533	-0.870563	-0.852481	-0.785208	-1.07279	-0.860663	-0.860146	-0.786482	-0.893796	-0.973684	-0.727408	-0.826159	-0.847435	-0.748576	-0.663577	-0.660658	-0.89005	-0.995186	0.809383	-0.5966	-0.991175	-0.541144	-0.433245	-0.594302	-0.651436	-0.564466
20	-0.514285	-0.834307	-0.852372	-1.04627	-0.608842	-1.28981	-0.824284	-1.12484	-0.786843	-0.827514	-0.81346	-0.888055	-0.863048	-0.824599	-1.09984	-0.867683	-0.868651	-0.795692	-0.912994	-0.996173	-0.74476	-0.849722	-0.850502	-0.774912	-0.675501	-0.659647	-0.894715	-1.01297	1.63376	-0.505791	-1.00094	-0.525008	-0.427475	-0.582318	-0.664473	-0.548132
21	-0.517106	-0.84465	-0.875317	-1.04367	-0.622747	-1.3039	-0.810744	-1.11921	-0.81118	-0.84173	-0.801922	-0.894984	-0.86381	-0.804798	-1.10164	-0.909333	-0.880203	-0.78707	-0.917524	-0.993983	-0.745751	-0.856049	-0.852863	-0.795485	-0.676418	-0.681307	-0.904798	-1.01237	2.96924	-0.344714	-0.998105	-0.519392	-0.421968	-0.5842	-0.672248	-0.534177
22	-0.537273	-0.863422	-0.869656	-1.07139	-0.614789	-1.31184	-0.818277	-1.14347	-0.811083	-0.861805	-0.809272	-0.899088	-0.889436	-0.805223	-1.10292	-0.892464	-0.893162	-0.803891	-0.934515	-1.01088	-0.748561	-0.856296	-0.860835	-0.779619	-0.694401	-0.676718	-0.923954	-1.02162	4.85197	-0.0594581	-0.986009	-0.525696	-0.408953	-0.580222	-0.676157	-0.530103
23	-0.538335	-0.8771	-0.885782	-1.0841	-0.648821	-1.32221	-0.820213	-1.1363	-0.804172	-0.846745	-0.824759	-0.924393	-0.891763	-0.813304	-1.12004	-0.918707	-0.898843	-0.802589	-0.95404	-1.00955	-0.761322	-0.860188	-0.850373	-0.813746	-0.701408	-0.68972	-0.925317	-1.02454	7.27894	0.498662	-0.948187	-0.524892	-0.406864	-0.57697	-0.67833	-0.542106
24	-0.538907	-0.880279	-0.894106	-1.09072	-0.61413	-1.35272	-0.807615	-1.1485	-0.820605	-0.875246	-0.824976	-0.942761	-0.886568	-0.80909	-1.11603	-0.932821	-0.903006	-0.797692	-0.929403	-1.00038	-0.756013	-0.872548	-0.853577	-0.810877	-0.689661	-0.67554	-0.941454	-1.03557	9.99964	1.4359	-0.834982	-0.500475	-0.365988	-0.570661	-0.678329	-0.532449
25	-0.549095	-0.89743	-0.906889	-1.08145	-0.631923	-1.33514	-0.82524	-1.17793	-0.82799	-0.872952	-0.839753	-0.937038	-0.918582	-0.821095	-1.13092	-0.930885	-0.900051	-0.806359	-0.95294	-1.02891	-0.757713	-0.879207	-0.881653	-0.818925	-0.689253	-0.658662	-0.938029	-1.03739	12.8128	2.93733	-0.683172	-0.467897	-0.379853	-0.588469	-0.669231	-0.531148
26	-0.55992	-0.891467	-0.892946	-1.08413	-0.653013	-1.3385	-0.82414	-1.15461	-0.834481	-0.895109	-0.832641	-0.935101	-0.900555	-0.831634	-1.14753	-0.923386	-0.91496	-0.80848	-0.963728	-1.02471	-0.762129	-0.879993	-0.853317	-0.813189	-0.714262	-0.669072	-0.960238	-1.04426	15.5539	5.0785	-0.331222	-0.452666	-0.357087	-0.566863	-0.667918	-0.54616
27	-0.574534	-0.901987	-0.887283	-1.10126	-0.655387	-1.35284	-0.826592	-1.15748	-0.82935	-0.897722	-0.853825	-0.942932	-0.895543	-0.823203	-1.13922	-0.945001	-0.922635	-0.804111	-0.95386	-1.03516	-0.773699	-0.887791	-0.861284	-0.808566	-0.701131	-0.664492	-0.951648	-1.05856	17.9933	7.69808	0.284475	-0.336073	-0.346671	-0.578313	-0.671826	-0.536592
28	-0.595723	-0.919636	-0.918636	-1.09919	-0.664572	-1.36499	-0.837569	-1.15999	-0.828996	-0.886344	-0.846482	-0.962995	-0.932594	-0.816607	-1.15659	-0.947236	-0.921481	-0.822319	-0.978215	-1.04898	-0.757693	-0.897219	-0.859281	-0.849774	-0.726365	-0.664176	-0.957297	-1.08017	20.0356	10.7192	1.33523	-0.168484	-0.309266	-0.581865	-0.668331	-0.545084
29	-0.585585	-0.937619	-0.920541	-1.12105	-0.667019	-1.37462	-0.840536	-1.17884	-0.836888	-0.887762	-0.857602	-0.961644	-0.932529	-0.816884	-1.14333	-0.939505	-0.938425	-0.818668	-1.00369	-1.05573	-0.762425	-0.891572	-0.863767	-0.837289	-0.714809	-0.659486	-0.975581	-1.06236	21.6934	13.7584	2.95964	0.146541	-0.281259	-0.551333	-0.664023	-0.520117
30	-0.5949	-0.922916	-0.932467	-1.11814	-0.658566	-1.38335	-0.846896	-1.19182	-0.847055	-0.891728	-0.850724	-0.970853	-0.93684	-0.824554	-1.16939	-0.935368	-0.940412	-0.810897	-0.974743	-1.05711	-0.764337	-0.90265	-0.857122	-0.853885	-0.719214	-0.65199	-0.970297	-1.08434	22.9216	16.6289	5.24591	0.752679	-0.200502	-0.547563	-0.68049	-0.53178
31	-0.587621	-0.925587	-0.927253	-1.13612	-0.657676	-1.39495	-0.847543	-1.18209	-0.841366	-0.897812	-0.858635	-0.979897	-0.934025	-0.812388	-1.1769	-0.93547	-0.946061	-0.816211	-0.967401	-1.05831	-0.754529	-0.887587	-0.835468	-0.85049	-0.731188	-0.66127	-0.969103	-1.07833	23.8671	19.2063	8.02916	1.76267	-0.0457993	-0.519897	-0.651418	-0.523182
32	-0.595986	-0.948768	-0.914965	-1.12737	-0.667521	-1.40015	-0.837963	-1.18696	-0.843224	-0.903013	-0.859438	-0.982266	-0.94071	-0.812105	-1.17344	-0.933803	-0.953476	-0.814673	-0.991554	-1.0456	-0.769504	-0.905289	-0.843706	-0.871574	-0.728207	-0.673508	-0.983026	-1.08705	24.463	21.3201	11.0859	3.34834	0.208067	-0.463863	-0.629687	-0.494676
33	-0.582741	-0.914904	-0.928647	-1.13534	-0.685866	-1.4102	-0.853293	-1.19794	-0.834521	-0.892914	-0.85336	-0.978187	-0.940636	-0.799019	-1.17766	-0.946572	-0.947119	-0.808445	-1.00657	-1.06733	-0.759168	-0.898748	-0.850644	-0.859963	-0.735139	-0.651774	-0.971447	-1.08544	24.8911	22.9475	14.1286	5.52116	0.715748	-0.39056	-0.625757	-0.509746
34	-0.567327	-0.940474	-0.955901	-1.12046	-0.688657	-1.40531	-0.845509	-1.1978	-0.836921	-0.902136	-0.862427	-1.00186	-0.954071	-0.813862	-1.18028	-0.943058	-0.956578	-0.802502	-1.01288	-1.07033	-0.749108	-0.903994	-0.836297	-0.886098	-0.730692	-0.678998	-0.985551	-1.11072	25.1578	24.1892	16.96	8.18414	1.54022	-0.200827	-0.570469	-0.525651
35	-0.586163	-0.956434	-0.930043	-1.15177	-0.659671	-1.4229	-0.842526	-1.19618	-0.845305	-0.899244	-0.859441	-1.0015	-0.949818	-0.810975	-1.18666	-0.945293	-0.934982	-0.77943	-1.00994	-1.07766	-0.744969	-0.894762	-0.821031	-0.87196	-0.724131	-0.667357	-0.99401	-1.10018	25.2936	25.0219	19.464	11.1416	2.91188	0.129485	-0.482642	-0.516938
36	-0.59055	-0.963673	-0.927848	-1.14731	-0.666765	-1.42401	-0.847081	-1.20246	-0.846016	-0.878997	-0.858752	-0.980194	-0.969933	-0.793308	-1.20251	-0.945766	-0.963299	-0.799759	-1.01247	-1.07612	-0.733603	-0.909773	-0.824971	-0.863186	-0.741806	-0.659909	-0.977424	-1.10651	25.3886	25.5419	21.4822	14.1116	4.89513	0.73513	-0.316701	-0.520672
37	-0.581885	-0.977295	-0.938626	-1.15074	-0.674929	-1.42147	-0.842648	-1.19649	-0.845358	-0.90131	-0.854049	-1.00798	-0.959423	-0.812808	-1.18398	-0.955495	-0.953115	-0.790504	-1.01661	-1.10563	-0.737615	-0.893431	-0.836899	-0.8823	-0.750033	-0.664176	-1.00777	-1.11571	25.4228	25.8291	23.034	16.8989	7.41245	1.74506	-0.0520863	-0.512076
38	-0.57071	-0.962456	-0.952512	-1.15762	-0.67334	-1.41747	-0.846574	-1.19555	-0.845412	-0.885933	-0.844892	-1.00197	-0.956245	-0.783028	-1.19771	-0.939551	-0.930393	-0.789636	-1.03349	-1.09752	-0.715241	-0.885798	-0.808022	-0.885118	-0.731082	-0.666011	-0.978645	-1.10204	25.5291	26.0359	24.0954	19.39	10.3094	3.35019	0.486703	-0.498984
39	-0.570098	-0.975755	-0.936327	-1.14478	-0.664327	-1.417	-0.835422	-1.20414	-0.844372	-0.872886	-0.836088	-1.00547	-0.945318	-0.781715	-1.20341	-0.958552	-0.933048	-0.773482	-1.02046	-1.07636	-0.714982	-0.872788	-0.813143	-0.869933	-0.744923	-0.67471	-0.987028	-1.10815	25.5453	26.1156	24.6978	21.4073	13.3552	5.54129	1.42431	-0.500925
40	-0.559318	-0.965093	-0.93665	-1.15971	-0.687943	-1.44311	-0.815539	-1.21597	-0.82717	-0.893259	-0.847762	-1.01097	-0.967442	-0.796179	-1.18742	-0.930032	-0.943935	-0.763211	-1.021	-1.09098	-0.711746	-0.880847	-0.795123	-0.881702	-0.746759	-0.665262	-0.98878	-1.11248	25.5631	26.1811	25.0619	22.9525	16.2547	8.2412	2.93312	-0.493168
41	-0.563168	-0.988145	-0.929821	-1.1531	-0.696873	-1.43681	-0.793959	-1.2174	-0.837165	-0.915721	-0.850166	-1.01363	-0.978947	-0.783761	-1.17234	-0.91611	-0.933298	-0.752439	-1.025	-1.08848	-0.709401	-0.859551	-0.795393	-0.873137	-0.743298	-0.662972	-0.970003	-1.11392	25.5574	26.2007	25.2654	23.9905	18.7938	11.197	5.07473	-0.494572
42	-0.546391	-0.958878	-0.942368	-1.14091	-0.698377	-1.44863	-0.735396	-1.22859	-0.828248	-0.878853	-0.834012	-1.00608	-0.956658	-0.756823	-1.16536	-0.902947	-0.921654	-0.750423	-1.0313	-1.05678	-0.670485	-0.858438	-0.762395	-0.861736	-0.752558	-0.678875	-0.973988	-1.12142	25.6004	26.2446	25.3893	24.6883	21.0187	14.1829	7.77625	-0.473331
43	-0.547446	-0.971108	-0.917202	-1.14565	-0.669029	-1.42558	-0.649952	-1.24271	-0.82635	-0.874983	-0.831856	-0.986395	-0.965306	-0.754835	-1.1469	-0.897578	-0.919417	-0.729319	-1.03031	-1.022	-0.668279	-0.853509	-0.763181	-0.86583	-0.745841	-0.658103	-0.969013	-1.10652	25.6118	26.2622	25.4691	25.027	22.7422	16.982	10.845	-0.47028
44	-0.540845	-0.943867	-0.941181	-1.14791	-0.685691	-1.44281	-0.515149	-1.21672	-0.824811	-0.891829	-0.846841	-1.02173	-0.98393	-0.753822	-1.12197	-0.874235	-0.911377	-0.722753	-1.01922	-0.955781	-0.677442	-0.864105	-0.753338	-0.886181	-0.745954	-0.648357	-0.973334	-1.12592	25.6012	26.2647	25.489	25.2871	23.9111	19.4289	14.0058	-0.475221
45	-0.52062	-0.95023	-0.922467	-1.13719	-0.684804	-1.44234	-0.278517	-1.21054	-0.826913	-0.874915	-0.830851	-1.00554	-0.958686	-0.745498	-1.08473	-0.841254	-0.888161	-0.72525	-1.018	-0.821785	-0.663741	-0.861298	-0.738208	-0.861361	-0.740646	-0.661324	-0.946548	-1.11332	25.6415	26.2642	25.5189	25.376	24.6327	21.4437	16.9638	-0.470014

## Sheet: Figure 7 c
	SABIN 3 DILUTION
Cycle	B2: Sabin 3 (10^-1)	C2: Sabin 3 (10^-1)	D2: Sabin 3 (10^-1)	B3: Sabin 3 (10^-2)	C3: Sabin 3 (10^-2)	D3: Sabin 3 (10^-2)	B4: Sabin 3 (10^-3)	C4: Sabin 3 (10^-3)	D4: Sabin 3 (10^-3)	B5: Sabin 3 (10^-4)	C5: Sabin 3 (10^-4)	D5: Sabin 3 (10^-4)	B6: Sabin 3 (10^-5)	C6: Sabin 3 (10^-5)	D6: Sabin 3 (10^-5)	B7: Sabin 3 (10^-6)	C7: Sabin 3 (10^-6)	D7: Sabin 3 (10^-6)	B8: Sabin 3 (10^-7)	C8: Sabin 3 (10^-7)	D8: Sabin 3 (10^-7)	B9: Sabin 3 (10^-8)	C9: Sabin 3 (10^-8)	D9: Sabin 3 (10^-8)	B10: NK	C10: NK	D10: NK
1	0.0782066	0.0995779	0.0882527	0.122832	0.0388632	0.134376	0.130228	0.0932868	0.102784	0.144802	0.0637565	0.0413134	0.138262	0.143671	0.118298	0.0516165	0.120267	0.0472628	0.116669	0.153743	0.0234736	0.127314	0.0588389	0.108493	0.177101	0.139175	0.138002
2	-0.00558468	0.00241382	5.16296e-06	0.00772262	-0.00339229	0.0169511	0.0342333	-0.000464206	0.00117911	0.0226667	0.00212269	0.000783009	0.00887252	0.045572	0.0141926	-0.00366362	0.0428565	-0.00582627	0.0542241	0.0478332	-0.00597171	0.0436017	0.00384202	0.0239743	0.0961389	0.0280795	0.00861872
3	-0.00533942	-0.00772041	-0.00492893	-0.00215894	0.00188361	-0.0162407	-0.00839696	-0.00512126	-0.00673094	-0.00794484	-0.00568733	-0.00538189	-0.00215493	-0.00860673	9.21404e-05	-0.00503131	-0.00503365	-0.00558932	-0.0076464	-0.00870472	-0.00571369	-0.012832	-0.0091475	-0.0104244	-0.0252651	-0.00569917	-0.00637246
4	-0.00227773	-0.00296148	-0.000195206	-0.00591165	-0.00352897	-0.00147204	-0.0103765	-0.000446734	0.00282224	-0.00339304	-0.00108368	-0.00717628	-0.0104365	-0.0151235	-0.0112759	0.00116325	-0.0164788	0.00209315	-0.0210918	-0.0137126	-0.00270485	-0.00814595	-0.00277478	-0.00739025	-0.0289035	-0.00588381	-0.00144633
5	0.00285358	0.000410904	0.00316786	-0.00262307	0.00310031	0.000105786	-0.0071658	-0.00218519	-0.00218084	-0.0116148	0.00205074	0.00238272	-0.00245886	-0.0120198	-0.000185999	-0.00378634	-0.0117543	0.00200348	-0.0146333	-0.0170676	0.00367697	-0.0149184	0.00541957	-0.00583426	-0.0221434	-0.00769539	-0.00155326
6	0.0103482	0.00785716	0.00195111	0.00297104	0.00193735	0.000655863	-0.00829395	0.00821738	0.00491042	0.000285963	0.00259759	0.00939244	0.00617777	-0.00982194	-0.0028229	0.011318	-0.00958981	0.00731897	-0.0108526	-0.00834827	0.0107133	-0.00770538	0.0026607	-0.000325425	-0.019827	-0.00880118	0.000753332
7	0.00901105	0.0117213	0.0196208	0.00675504	0.0124222	-0.000599319	-0.00458768	0.00700147	0.0135155	0.000682238	0.00463287	0.0114406	0.00175793	-0.00615648	-0.000794869	0.00524934	-0.00594577	0.0157249	-0.00882618	-0.0062686	0.0111398	-0.00729596	0.00640781	9.64108e-05	-0.0210856	-0.00492814	0.00802244
8	0.0123403	0.0184993	0.00391882	0.00660035	0.0122685	-0.00076104	0.00352105	0.0134061	0.0149892	0.00541184	0.0174037	0.0144941	0.00805835	8.88686e-05	0.00543795	0.0131908	-0.00450171	0.0155733	0.00249023	6.43051e-05	0.00449196	-0.0057827	0.00956242	-6.58723e-05	-0.0246971	0.00342846	0.00614189
9	0.0165469	0.0157428	0.00806842	0.0106974	0.0129762	0.00333747	0.000930495	0.017451	0.0141028	0.00285989	0.0149195	0.0168831	0.012055	-0.00231228	0.00780233	0.0122993	0.00269527	0.0162709	0.00810369	-0.00564054	0.00848692	-4.09003e-05	0.013645	0.00233601	-0.0221687	0.00254141	0.00356395
10	0.023111	0.020542	0.0180452	0.0170611	0.0193031	0.012974	0.00383269	0.017021	0.01859	0.0122296	0.0144961	0.0180545	0.0148564	-0.00598108	0.0121696	0.0248494	0.0103093	0.0206863	-0.000484192	0.00204222	0.0177897	0.00790309	0.0215146	0.00356743	-0.0157548	0.00719975	0.0133063
11	0.0220546	0.0350845	0.0222779	0.0193188	0.0265853	0.00994643	0.00923941	0.0237286	0.0236729	0.01267	0.0178789	0.0260336	0.0181287	0.00497615	0.0233124	0.0202549	0.0103274	0.0242993	0.00824214	0.00348727	0.0211267	0.00498433	0.0216815	0.0120756	-0.017417	0.0105682	0.0149039
12	0.0405391	0.0465657	0.0371782	0.0237778	0.024322	0.0176706	0.0119374	0.0247342	0.0328261	0.0153266	0.00921543	0.0269923	0.0207147	-0.000487251	0.0194902	0.0228765	0.0128986	0.0316988	0.00603618	0.00282228	0.022114	0.00438162	0.0210494	0.011455	-0.0112472	0.0132876	0.0243791
13	0.0492485	0.0552185	0.0457716	0.0288751	0.0344098	0.0161319	0.0136596	0.0249224	0.0313818	0.0186452	0.0254979	0.0256514	0.0193277	0.00784739	0.0165485	0.0230149	0.0163376	0.0285928	0.015867	0.00312713	0.0271642	0.00946004	0.024536	0.0132534	-0.00929609	0.0101542	0.0145058
14	0.0776104	0.0816923	0.0738795	0.0361602	0.0332652	0.0267204	0.0158417	0.0304016	0.0384746	0.0159244	0.0244427	0.0342648	0.0215071	0.0100506	0.0250951	0.0316366	0.0185115	0.0355091	0.022923	0.00696904	0.030963	0.0100027	0.0217927	0.0154602	-0.00355134	0.0124651	0.0185124
15	0.122428	0.136634	0.118325	0.0341245	0.0429812	0.0363849	0.0121997	0.0398605	0.0364766	0.0188308	0.0224704	0.0354946	0.0243633	0.00966062	0.0311051	0.026437	0.021351	0.0351702	0.0242181	0.0130719	0.0338296	0.00965151	0.0280469	0.0200472	-0.0125086	0.0171772	0.0248994
16	0.219856	0.235251	0.213199	0.0527758	0.0581674	0.0498572	0.0172385	0.0399614	0.0463702	0.0254159	0.0338543	0.0420241	0.0260757	0.0193726	0.0375877	0.0329949	0.031078	0.0352626	0.0292116	0.0148004	0.0387799	0.0147464	0.0380795	0.026744	-0.000410941	0.0189874	0.0300977
17	0.388392	0.413225	0.38892	0.0729863	0.0816104	0.0748956	0.0221518	0.0432033	0.0430722	0.0286308	0.0354334	0.0468095	0.03249	0.0225388	0.0391489	0.0345781	0.0262312	0.0416257	0.0324479	0.0163875	0.0387463	0.0147143	0.0330798	0.0300096	-0.00729872	0.0223558	0.0334539
18	0.7176	0.747514	0.703285	0.117884	0.12121	0.112663	0.0281406	0.0523835	0.0538578	0.0296598	0.0348053	0.0397291	0.0318493	0.0202584	0.046473	0.0388096	0.0239865	0.0346467	0.0432873	0.017336	0.0348777	0.0157708	0.0340948	0.0293781	0.000585469	0.0216697	0.0344541
19	1.25756	1.31566	1.25759	0.185369	0.201714	0.186309	0.0329677	0.0605743	0.0652794	0.0344106	0.0412342	0.0558544	0.0334692	0.0235786	0.0465247	0.0435979	0.0368453	0.036126	0.0398894	0.0190402	0.0429562	0.0173129	0.0390271	0.0326257	0.00230694	0.0285155	0.029423
20	2.10423	2.187	2.09707	0.338072	0.351818	0.349274	0.0487183	0.0745285	0.0775568	0.0336882	0.0404694	0.0518379	0.0375291	0.0243549	0.0473309	0.0428503	0.0344567	0.040213	0.0359022	0.0230913	0.0470322	0.01824	0.0432154	0.0318589	0.00833465	0.0344902	0.0370668
21	3.25822	3.37964	3.23261	0.595779	0.616382	0.629783	0.074309	0.10002	0.106228	0.0393786	0.0461752	0.0559592	0.038411	0.0268911	0.0498213	0.0469294	0.033736	0.0458188	0.0399833	0.0191468	0.051148	0.0190773	0.0474131	0.0409806	0.00927316	0.0269207	0.0414182
22	4.59226	4.77377	4.57947	1.06005	1.11144	1.13498	0.123769	0.160637	0.160107	0.0458451	0.0558239	0.0671808	0.0512844	0.0364694	0.0577702	0.0485138	0.0449424	0.0505875	0.0546682	0.0304792	0.0527323	0.0257166	0.0523494	0.0376452	0.0109516	0.0319958	0.046475
23	5.97807	6.22276	5.97074	1.81048	1.86575	1.94373	0.199252	0.253634	0.249531	0.0568636	0.0651321	0.074831	0.0525199	0.0344686	0.0621772	0.0530037	0.0429594	0.0598401	0.0526846	0.0252141	0.0539761	0.0236927	0.0585977	0.0438782	0.01741	0.0350013	0.0494625
24	7.28775	7.57171	7.25894	2.8884	2.96736	3.10027	0.366637	0.429712	0.428293	0.0805676	0.0902484	0.103041	0.0502213	0.0385478	0.0646722	0.0555789	0.0422741	0.0576109	0.0553189	0.0293674	0.0581459	0.033044	0.0529434	0.0432049	0.0115444	0.0393779	0.0453282
25	8.42387	8.78297	8.3923	4.19162	4.31315	4.51382	0.659235	0.761471	0.749145	0.10873	0.127938	0.140629	0.0588678	0.045572	0.073245	0.0561377	0.050882	0.0693413	0.0558585	0.04134	0.0635787	0.0319315	0.066775	0.0503782	0.017301	0.0553285	0.0527455
26	9.37937	9.77472	9.35348	5.61497	5.77497	6.01953	1.17065	1.33846	1.30625	0.172166	0.205477	0.214689	0.0670359	0.0552928	0.0877156	0.0610856	0.0541961	0.0710363	0.0657614	0.0398252	0.070152	0.0370312	0.0635665	0.0570814	0.019124	0.0520335	0.0511598
27	10.1192	10.5406	10.0819	7.01044	7.16408	7.51199	1.97379	2.24027	2.18537	0.283106	0.333608	0.347297	0.0834917	0.0637388	0.0928717	0.0596676	0.0593187	0.0695888	0.0691647	0.038565	0.0639513	0.0388353	0.0638131	0.04904	0.0262798	0.0540734	0.0566068
28	10.6762	11.1323	10.6238	8.22564	8.43734	8.84282	3.10051	3.45632	3.39904	0.504774	0.581157	0.610032	0.108402	0.0884259	0.120698	0.0685157	0.0600206	0.0767642	0.0650559	0.0424995	0.0695343	0.0446568	0.0678858	0.0597222	0.0236115	0.0531082	0.0539369
29	11.0799	11.5353	11.0309	9.27335	9.50557	9.99453	4.44911	4.9208	4.87991	0.884546	1.03099	1.06632	0.159684	0.126514	0.158662	0.0778868	0.0677033	0.0860456	0.072913	0.0486344	0.0756634	0.0426585	0.0675385	0.0709397	0.024961	0.0544416	0.0603576
30	11.3639	11.8282	11.316	10.1113	10.3436	10.8769	5.92063	6.46341	6.41246	1.52846	1.75459	1.81318	0.253526	0.203693	0.237157	0.0845585	0.0727328	0.0958435	0.0763783	0.0407299	0.0742527	0.0428561	0.0760344	0.0645404	0.0251806	0.0580733	0.0571851
31	11.534	12.0128	11.4846	10.7342	10.9996	11.5608	7.30058	7.92626	7.89006	2.50132	2.81776	2.92089	0.438872	0.354105	0.393428	0.105381	0.0805525	0.114852	0.0810906	0.0405126	0.0789004	0.0426585	0.0741673	0.0643345	0.0301059	0.0646667	0.0637542
32	11.6725	12.1559	11.615	11.1726	11.4792	12.0726	8.47062	9.2236	9.21741	3.73631	4.14961	4.33024	0.770368	0.630425	0.681534	0.134915	0.106685	0.14887	0.0880256	0.0539467	0.0857941	0.0463916	0.0812178	0.0763096	0.0288314	0.0702302	0.0676027
33	11.7241	12.2333	11.6697	11.4828	11.8094	12.4219	9.52473	10.3022	10.3072	5.15102	5.65989	5.89486	1.34208	1.12125	1.18978	0.20136	0.138931	0.211414	0.101214	0.0573067	0.0810414	0.0548358	0.0862971	0.0714575	0.0306574	0.0805727	0.0643177
34	11.7797	12.2836	11.7283	11.6805	12.0447	12.6499	10.3384	11.1601	11.1802	6.58684	7.1493	7.4661	2.24549	1.93023	2.01186	0.32308	0.209986	0.327046	0.114606	0.0560117	0.0829749	0.056805	0.0849564	0.0767259	0.0378534	0.0843247	0.0765524
35	11.8329	12.3417	11.7516	11.7863	12.1499	12.7985	10.9849	11.8175	11.8566	7.90905	8.49352	8.91684	3.47541	3.10677	3.18902	0.54514	0.338871	0.557984	0.155766	0.0595203	0.0945594	0.0536991	0.0852033	0.0802745	0.043262	0.0828853	0.078518
36	11.857	12.3671	11.7945	11.8872	12.2483	12.8711	11.4486	12.281	12.3365	9.08412	9.68943	10.1566	4.93546	4.58903	4.67557	0.945474	0.57424	0.958935	0.21237	0.0669462	0.0874133	0.0564047	0.0895068	0.0796134	0.0425562	0.0804589	0.0760971
37	11.909	12.3998	11.8236	11.9512	12.3473	12.9614	11.7522	12.5811	12.6537	10.0282	10.6628	11.1798	6.4684	6.19804	6.30762	1.61883	1.00027	1.63964	0.331965	0.0670942	0.0940305	0.0615452	0.0962804	0.0814047	0.040989	0.0840205	0.0762488
38	11.93	12.4123	11.8566	12.0141	12.4015	13.0024	11.9127	12.741	12.8344	10.6947	11.3478	11.9238	7.89618	7.76197	7.85641	2.60252	1.70687	2.64345	0.543695	0.0708641	0.096144	0.0620145	0.100096	0.0835453	0.0432249	0.08967	0.0852792
39	11.9491	12.4267	11.9014	12.0805	12.4562	13.0594	12.0109	12.8511	12.9507	11.1273	11.8204	12.3713	9.09102	9.06588	9.16373	3.79423	2.69638	3.87401	0.925547	0.077085	0.0974168	0.0682377	0.0997231	0.0848034	0.0462828	0.0876315	0.0815517
40	11.9599	12.4843	11.9018	12.0843	12.5306	13.0783	12.0989	12.8975	12.9872	11.3328	12.0472	12.5925	9.916	9.91572	10.0522	5.013	3.85039	5.14896	1.46968	0.0917706	0.107183	0.081644	0.0997589	0.0914567	0.0531937	0.0910849	0.0815898
41	11.9886	12.4674	11.9337	12.1523	12.5542	13.1331	12.1453	12.9857	13.0733	11.483	12.1975	12.7579	10.399	10.3665	10.5332	5.972	4.86467	6.15067	2.11467	0.10709	0.106291	0.0874721	0.102184	0.095538	0.0522567	0.09866	0.0908392
42	11.9956	12.4948	11.9579	12.1808	12.6209	13.1607	12.2291	13.029	13.1246	11.5496	12.2808	12.8342	10.6125	10.5624	10.8067	6.5072	5.50279	6.71378	2.63347	0.112905	0.10727	0.0968717	0.103199	0.0982083	0.0584478	0.0996732	0.091848
43	12.0318	12.5364	11.98	12.213	12.6667	13.1918	12.2641	13.0662	13.1749	11.6195	12.3574	12.9351	10.7735	10.6854	10.9646	6.82239	5.83925	7.01783	2.93275	0.123664	0.117922	0.106125	0.115748	0.0991277	0.0577089	0.110915	0.0928473
44	12.0285	12.5395	12.0112	12.2633	12.6995	13.2289	12.2882	13.1172	13.2026	11.6826	12.442	13.0091	10.9144	10.7451	11.0989	6.97213	6.00803	7.1754	3.09277	0.128966	0.113569	0.110052	0.107994	0.0996839	0.051396	0.108006	0.091656
45	12.0629	12.5566	12.035	12.2698	12.728	13.2608	12.3426	13.1451	13.2224	11.7344	12.4888	13.0672	11.0028	10.796	11.2105	7.08248	6.12706	7.26863	3.20832	0.137405	0.120335	0.123689	0.114916	0.10823	0.0654261	0.113433	0.0936628
	CROSSREACTIVITY
Cycle	A2: Sabin 1 (10^-1)	B2: Sabin 1 (10^-1)	A3: Sabin 1 (10^-2)	B3: Sabin 1 (10^-2)	A4: Sabin 1 (10^-3)	B4: Sabin 1 (10^-3)	A5: Sabin 1 (10^-4)	B5: Sabin 1 (10^-4)	A6: Sabin 1 (10^-5)	B6: Sabin 1 (10^-5)	A7: Sabin 1 (10^-6)	B7: Sabin 1 (10^-6)	A8: Sabin 1 (10^-7)	B8: Sabin 1 (10^-7)	D2: Sabin 2 (10^-1)	E2: Sabin 2 (10^-1)	D3: Sabin 2 (10^-2)	E3: Sabin 2 (10^-2)	D4: Sabin 2 (10^-3)	E4: Sabin 2 (10^-3)	D5: Sabin 2 (10^-4)	E5: Sabin 2 (10^-4)	D6: Sabin 2 (10^-5)	E6: Sabin 2 (10^-5)	D7: Sabin 2 (10^-6)	E7: Sabin 2 (10^-6)	D8: Sabin 2 (10^-7)	E8: Sabin 2 (10^-7)	G2: Sabin 3 (10^-1)	G3: Sabin 3 (10^-2)	G4: Sabin 3 (10^-3)	G5: Sabin 3 (10^-4)	G6: Sabin 3 (10^-5)	G7: Sabin 3 (10^-6)	G8: Sabin 3 (10^-7)
1	0.938157	0.978598	0.879207	1.00588	0.86398	1.06925	0.840006	1.00146	1.04142	1.04812	0.889887	1.09671	0.937734	1.09058	1.08011	1.14856	1.11962	1.14956	1.1851	1.18793	1.15373	1.19836	1.24902	1.29391	1.15816	1.26398	1.17739	1.2447	0.992785	1.02704	1.09264	1.12927	1.07235	1.11401	1.12494
2	0.90846	0.958898	0.846724	0.980472	0.836408	0.978051	0.816123	0.957102	0.994261	1.02122	0.855239	0.986547	0.913358	0.994652	0.997081	1.04619	1.03247	1.04326	1.08883	1.0862	1.03974	1.07683	1.12931	1.15377	1.05981	1.12903	1.07302	1.12687	0.93059	0.954621	0.996736	1.02821	1.04073	1.00416	1.01392
3	0.910158	0.957968	0.850286	0.983867	0.840495	0.972858	0.81895	0.957368	0.993896	1.02023	0.856211	0.980241	0.91733	0.990081	0.986603	1.04074	1.0247	1.04225	1.08717	1.07613	1.03105	1.05628	1.10004	1.14796	1.05408	1.11206	1.07377	1.11686	0.932879	0.950598	0.995164	1.02721	1.04031	1.00319	1.00814
4	0.910637	0.962993	0.840052	0.986325	0.839694	0.978917	0.825396	0.958551	0.992125	1.02565	0.856667	0.983237	0.921502	0.993109	0.988457	1.03885	1.02904	1.04415	1.09332	1.08288	1.03114	1.05463	1.10081	1.14761	1.05656	1.11461	1.07986	1.11765	0.933392	0.953013	0.992755	1.02907	1.04338	1.0074	1.01599
5	0.912142	0.964501	0.845266	0.985314	0.842957	0.976718	0.829818	0.965356	0.994158	1.02708	0.858673	0.985255	0.924151	0.996353	0.991229	1.04354	1.03298	1.0444	1.09118	1.08193	1.03494	1.05961	1.10342	1.15376	1.05916	1.11723	1.08428	1.12089	0.932973	0.953237	0.994808	1.03111	1.04659	1.00823	1.01623
6	0.916096	0.968429	0.854748	0.994727	0.851002	0.985309	0.833515	0.966039	1.00025	1.0343	0.868371	0.992486	0.927881	1.00005	0.995127	1.0468	1.03615	1.04757	1.09669	1.08563	1.03799	1.05912	1.11116	1.15504	1.06338	1.11909	1.08557	1.12337	0.938807	0.955804	0.997929	1.03419	1.04846	1.01307	1.01933
7	0.914751	0.970934	0.857206	0.993425	0.854017	0.983429	0.839506	0.968973	1.00619	1.03661	0.877941	0.994214	0.930866	0.999393	0.996339	1.05055	1.03856	1.05366	1.10143	1.08857	1.04029	1.06379	1.11286	1.15909	1.06862	1.12079	1.09206	1.13045	0.936195	0.953886	1.0003	1.03652	1.05314	1.01658	1.02528
8	0.919485	0.972105	0.863219	0.996763	0.859201	0.984809	0.842219	0.970329	1.00736	1.0417	0.893576	0.99422	0.935558	1.00841	1.00111	1.05061	1.04096	1.05844	1.10032	1.09172	1.04297	1.06516	1.11275	1.16399	1.06993	1.12885	1.09747	1.13091	0.941353	0.959272	1.00761	1.03988	1.054	1.02119	1.02636
9	0.920342	0.974882	0.862173	0.998851	0.863672	0.989874	0.842417	0.975317	1.01058	1.04194	0.887802	0.999783	0.936987	1.00925	1.00198	1.05464	1.04427	1.06113	1.10477	1.09497	1.04557	1.06894	1.11827	1.16484	1.07252	1.12853	1.09655	1.13651	0.943481	0.961349	1.00785	1.04547	1.05779	1.02439	1.03019
10	0.926673	0.978691	0.867658	1.00262	0.865396	0.994781	0.846511	0.978362	1.01547	1.04329	0.900928	0.9987	0.944858	1.01475	1.00643	1.0579	1.04746	1.0668	1.10859	1.09997	1.04633	1.07386	1.1203	1.16752	1.0786	1.13351	1.09737	1.13916	0.947243	0.96568	1.01459	1.04801	1.06329	1.03045	1.03511
11	0.929763	0.980513	0.871266	1.00627	0.870767	0.997151	0.851196	0.979503	1.01843	1.04801	0.908622	1.00163	0.94902	1.01591	1.00636	1.05596	1.04865	1.06862	1.1158	1.10358	1.05163	1.07564	1.12151	1.17227	1.07627	1.13531	1.10154	1.1398	0.949682	0.964981	1.01636	1.05455	1.06092	1.02983	1.03688
12	0.931171	0.982596	0.872607	1.0102	0.876375	0.996153	0.853703	0.981501	1.02047	1.05717	0.908768	1.00661	0.947374	1.01555	1.01162	1.06126	1.0575	1.07134	1.11132	1.10269	1.05309	1.07121	1.12478	1.17206	1.08244	1.13742	1.10601	1.14489	0.963849	0.970726	1.01841	1.05899	1.0689	1.0372	1.04313
13	0.935242	0.986048	0.876532	1.00926	0.877785	1.00131	0.85448	0.982992	1.02379	1.05339	0.912598	1.00693	0.951879	1.01767	1.01064	1.06603	1.05662	1.07416	1.11594	1.1067	1.05523	1.07573	1.12756	1.17665	1.08343	1.14434	1.10642	1.1495	0.975573	0.973469	1.02478	1.06055	1.06632	1.03934	1.04588
14	0.939836	0.987414	0.879114	1.0168	0.882147	1.00867	0.858174	0.987856	1.02867	1.06178	0.917482	1.01059	0.954998	1.02558	1.01643	1.06422	1.06163	1.07856	1.12144	1.1134	1.06064	1.07996	1.13294	1.17851	1.08823	1.14797	1.11128	1.15317	1.00182	0.977273	1.02972	1.06542	1.07352	1.04477	1.04837
15	0.939809	0.988664	0.883471	1.01801	0.883346	1.00804	0.86237	0.989022	1.03104	1.06531	0.922859	1.0171	0.965291	1.02495	1.02084	1.06989	1.06529	1.08591	1.12201	1.11757	1.06238	1.0817	1.13761	1.18376	1.09172	1.15322	1.11422	1.15671	1.0522	0.989638	1.02908	1.06658	1.07467	1.0483	1.05494
16	0.93696	0.994861	0.885059	1.02222	0.888597	1.01035	0.863308	0.993685	1.03516	1.07063	0.925065	1.01642	0.965733	1.02546	1.02195	1.07169	1.06645	1.08462	1.12323	1.12059	1.06827	1.08643	1.14237	1.1874	1.09173	1.1533	1.11365	1.15677	1.14405	0.998779	1.03263	1.07073	1.0705	1.04825	1.05729
17	0.94156	0.989187	0.888272	1.02604	0.888675	1.01165	0.866403	0.993773	1.03645	1.07072	0.931158	1.0177	0.969465	1.03217	1.02268	1.07305	1.07332	1.08903	1.12814	1.12309	1.06778	1.0883	1.14423	1.18985	1.09772	1.15635	1.11613	1.16343	1.31919	1.01686	1.0406	1.07142	1.07712	1.05072	1.06099
18	0.946829	1.00022	0.889605	1.0281	0.892448	1.01732	0.871322	1.00055	1.03908	1.07811	0.934906	1.02446	0.973277	1.0354	1.02476	1.07581	1.07417	1.09051	1.13144	1.12399	1.07277	1.09035	1.14867	1.19197	1.09977	1.15962	1.12238	1.16673	1.63288	1.05741	1.04811	1.07466	1.08332	1.0581	1.06725
19	0.947135	0.999267	0.897424	1.02906	0.898873	1.0219	0.872813	1.00087	1.04662	1.07965	0.938819	1.02777	0.977852	1.03574	1.02954	1.07934	1.07945	1.09271	1.13542	1.12917	1.07549	1.09129	1.15375	1.19589	1.10661	1.16471	1.12751	1.17307	2.17639	1.1298	1.06059	1.0774	1.08426	1.05725	1.06699
20	0.94949	1.00488	0.896544	1.03457	0.895579	1.02183	0.875605	1.00739	1.04539	1.08205	0.942281	1.02594	0.981384	1.04293	1.03197	1.08372	1.0819	1.10011	1.1391	1.13043	1.08025	1.10023	1.15445	1.19958	1.10667	1.16661	1.12818	1.17618	3.00989	1.26661	1.07697	1.08639	1.08845	1.06201	1.0736
21	0.951178	1.00782	0.900703	1.03741	0.900869	1.02825	0.881423	1.00592	1.04932	1.08712	0.94444	1.03163	0.983559	1.04446	1.03297	1.08598	1.08963	1.10105	1.14242	1.13495	1.08234	1.09994	1.16062	1.20162	1.10992	1.17102	1.12788	1.17765	4.1267	1.52364	1.10949	1.09208	1.08579	1.05875	1.07452
22	0.953848	1.01052	0.900765	1.04256	0.903403	1.03086	0.880888	1.01269	1.05493	1.08974	0.946972	1.03242	0.98858	1.04828	1.03885	1.08872	1.0917	1.10251	1.1439	1.13883	1.08079	1.10137	1.16328	1.20313	1.11136	1.17546	1.13352	1.17856	5.42577	1.96713	1.1669	1.10011	1.09435	1.06373	1.07956
23	0.95534	1.01394	0.908495	1.04091	0.907892	1.0323	0.885308	1.0099	1.05635	1.09294	0.951991	1.03562	0.99488	1.04668	1.04097	1.09022	1.0981	1.10521	1.14654	1.13907	1.08755	1.10694	1.16765	1.20751	1.11336	1.17983	1.13853	1.18418	6.78585	2.69307	1.27965	1.11052	1.09577	1.06932	1.07918
24	0.958802	1.0161	0.906194	1.04677	0.912411	1.03437	0.89218	1.01793	1.05961	1.09379	0.954628	1.04184	1.00304	1.05478	1.04249	1.0943	1.10392	1.11103	1.15104	1.14356	1.09315	1.11136	1.17087	1.21074	1.11894	1.18484	1.14179	1.18804	8.07624	3.71381	1.48375	1.13894	1.10792	1.07255	1.09029
25	0.96084	1.0186	0.912002	1.04965	0.911888	1.04019	0.895307	1.01889	1.06227	1.0975	0.960577	1.04331	1.00166	1.05566	1.04488	1.094	1.10599	1.11431	1.15347	1.14661	1.09209	1.11203	1.17431	1.21172	1.12194	1.18766	1.1442	1.19271	9.19696	4.98362	1.85793	1.18738	1.11455	1.07632	1.08807
26	0.962919	1.02195	0.915273	1.05167	0.914475	1.04156	0.901481	1.02143	1.06362	1.10241	0.962523	1.04346	1.00789	1.05702	1.05138	1.0967	1.108	1.11509	1.15725	1.14979	1.09699	1.11812	1.17683	1.21836	1.12505	1.1896	1.14437	1.19467	10.1343	6.37386	2.49358	1.27182	1.12362	1.07885	1.08943
27	0.968808	1.02083	0.918452	1.05441	0.916383	1.04365	0.900336	1.02587	1.06813	1.10695	0.966897	1.04732	1.01297	1.05912	1.04905	1.10461	1.11389	1.1179	1.15648	1.15564	1.10092	1.12029	1.17909	1.22127	1.12546	1.1966	1.15374	1.19875	10.8771	7.72461	3.44089	1.43702	1.14601	1.08693	1.09398
28	0.967448	1.02521	0.919659	1.05674	0.920618	1.04896	0.90451	1.02931	1.07155	1.10792	0.969195	1.05072	1.0177	1.06497	1.05591	1.10253	1.118	1.12263	1.16105	1.15719	1.10129	1.12421	1.18234	1.2239	1.13053	1.20102	1.15289	1.20025	11.4475	8.96026	4.70634	1.73798	1.18496	1.09327	1.09979
29	0.970983	1.02869	0.921217	1.05886	0.925815	1.0492	0.907817	1.02894	1.07478	1.10931	0.970056	1.05035	1.01856	1.0658	1.05744	1.10849	1.12069	1.12839	1.16305	1.15979	1.10742	1.12914	1.18722	1.22523	1.13249	1.20296	1.15487	1.20698	11.8578	9.99491	6.16525	2.26707	1.25402	1.103	1.10061
30	0.975677	1.03015	0.924518	1.06153	0.929047	1.05546	0.912813	1.02913	1.07617	1.11367	0.975644	1.05352	1.023	1.07141	1.06271	1.10742	1.12212	1.13044	1.16265	1.1606	1.10762	1.12757	1.1886	1.22721	1.13858	1.21142	1.16223	1.21017	12.1414	10.8502	7.67878	3.10222	1.39201	1.12164	1.10441
31	0.976266	1.03009	0.925091	1.06458	0.930833	1.05844	0.911551	1.03385	1.07971	1.11538	0.979198	1.05882	1.03024	1.07436	1.06392	1.11434	1.12884	1.13099	1.1692	1.17197	1.11466	1.1358	1.19206	1.23302	1.13793	1.21017	1.16514	1.21547	12.3306	11.5017	9.08504	4.27098	1.63659	1.16025	1.11216
32	0.977587	1.03333	0.928257	1.06959	0.935156	1.05968	0.912182	1.03867	1.07914	1.12017	0.982838	1.06362	1.03514	1.07439	1.0684	1.1131	1.13072	1.13411	1.17405	1.1714	1.11707	1.14294	1.19622	1.23541	1.14444	1.21669	1.16935	1.21789	12.4627	11.9916	10.3117	5.68883	2.07489	1.22217	1.11641
33	0.978694	1.03959	0.934345	1.07321	0.940507	1.06444	0.916845	1.03916	1.08626	1.12249	0.983301	1.06531	1.0405	1.08093	1.06891	1.12062	1.13249	1.13526	1.17641	1.17557	1.12174	1.13992	1.19972	1.23658	1.14675	1.22375	1.17408	1.22204	12.5479	12.3241	11.3474	7.21759	2.80605	1.3418	1.12716
34	0.984512	1.04215	0.933717	1.07196	0.939894	1.06444	0.919264	1.04156	1.08866	1.12249	0.988118	1.06769	1.04537	1.08153	1.07081	1.12062	1.13495	1.13957	1.17762	1.17557	1.12293	1.14229	1.20326	1.24364	1.14734	1.22493	1.17468	1.22383	12.6055	12.5497	12.1535	8.70836	3.85884	1.56861	1.14763
35	0.987424	1.03989	0.937809	1.07099	0.942044	1.06714	0.92078	1.04242	1.09251	1.13045	0.990808	1.06675	1.04686	1.08359	1.07492	1.12216	1.13767	1.13797	1.18085	1.18	1.12553	1.14785	1.2064	1.24265	1.15287	1.22866	1.17549	1.2288	12.6513	12.7189	12.7847	10.0398	5.17909	1.97337	1.17974
36	0.988682	1.04567	0.937133	1.07788	0.945083	1.07084	0.925585	1.04426	1.09439	1.13234	0.992023	1.07338	1.05116	1.08667	1.08067	1.12731	1.14393	1.14731	1.1858	1.18134	1.12978	1.15093	1.21244	1.24754	1.15653	1.23119	1.18159	1.23672	12.6963	12.8207	13.2277	11.1853	6.67161	2.6576	1.24548
37	0.985441	1.0502	0.942141	1.07983	0.946311	1.07093	0.924369	1.04614	1.0945	1.13545	0.995078	1.07586	1.05123	1.08979	1.07819	1.1274	1.14529	1.14435	1.18295	1.18873	1.13052	1.15227	1.21264	1.24776	1.16083	1.23671	1.18295	1.23632	12.7109	12.8956	13.5342	12.1045	8.14184	3.66751	1.36917
38	0.990588	1.04632	0.945884	1.08042	0.951199	1.07394	0.930395	1.04791	1.10529	1.1378	0.996856	1.07404	1.05425	1.09217	1.08198	1.12992	1.14896	1.14432	1.19317	1.18749	1.13286	1.15461	1.21791	1.2489	1.16197	1.23727	1.1865	1.23927	12.7336	12.9418	13.7624	12.8077	9.52241	4.98362	1.59381
39	0.990797	1.05099	0.94735	1.08492	0.954463	1.07894	0.929984	1.05284	1.1066	1.14325	0.998825	1.07834	1.05561	1.09893	1.08786	1.13196	1.14907	1.14998	1.19686	1.19118	1.13473	1.16062	1.21855	1.25306	1.16205	1.24085	1.19135	1.2429	12.7805	12.9902	13.8778	13.3174	10.6815	6.48049	2.00312
40	0.995148	1.05337	0.950951	1.08535	0.956751	1.07753	0.932844	1.05265	1.11783	1.14543	1.00046	1.07934	1.05908	1.10657	1.09148	1.13367	1.15071	1.15286	1.2105	1.19459	1.1369	1.16042	1.22186	1.26108	1.16361	1.24417	1.1971	1.24566	12.7801	13.0097	13.9544	13.5945	11.5793	7.92694	2.68661
41	0.992971	1.05573	0.951972	1.08829	0.958374	1.08224	0.937466	1.05428	1.13633	1.15007	1.00569	1.08277	1.06683	1.12573	1.09003	1.13986	1.15489	1.16136	1.22306	1.19689	1.13974	1.16564	1.22649	1.26219	1.16645	1.24941	1.20357	1.25036	12.8072	13.0567	14.0513	13.7581	12.1495	9.15858	3.64405
42	0.999352	1.06205	0.956915	1.09194	0.963204	1.08762	0.939803	1.06258	1.15426	1.1583	1.00982	1.08685	1.06795	1.14494	1.09566	1.14103	1.16096	1.16681	1.24706	1.201	1.1438	1.17384	1.23345	1.27092	1.17166	1.25284	1.22077	1.25383	12.8285	13.0748	14.0932	13.8347	12.4415	10.009	4.7204
43	1.00018	1.06352	0.958341	1.09275	0.96276	1.08781	0.943601	1.06157	1.17551	1.16565	1.01	1.08883	1.06875	1.16444	1.09839	1.14314	1.16055	1.17257	1.26235	1.20423	1.1434	1.17168	1.23544	1.27644	1.176	1.25601	1.24129	1.25942	12.8468	13.1045	14.1303	13.8911	12.565	10.4492	5.55177
44	1.0047	1.06416	0.96274	1.0996	0.961531	1.09633	0.942996	1.06697	1.19776	1.17636	1.01542	1.0942	1.07301	1.18134	1.09967	1.14759	1.16549	1.18245	1.2732	1.20784	1.14874	1.17642	1.24192	1.28351	1.17896	1.26073	1.26696	1.263	12.8666	13.1344	14.1778	13.945	12.6548	10.6786	6.01914
45	1.00512	1.06781	0.964394	1.10131	0.966845	1.09496	0.944596	1.071	1.21209	1.18161	1.01885	1.10002	1.07346	1.19692	1.1033	1.14807	1.17091	1.18849	1.28639	1.21076	1.15219	1.18225	1.24361	1.2917	1.1818	1.26656	1.28122	1.26651	12.8847	13.156	14.2134	13.9717	12.6957	10.8213	6.26083
